# Supplementary material for: Mapping the landscape of climate engineering
Source: Philos Trans A Math Phys Eng Sci. 2014 Dec 28;372(2031):20140065. doi: 10.1098/rsta.2014.0065 (PMC4240957; doi:10.1098/rsta.2014.0065)
Supplement: Supporting data tables [file rsta20140065supp1.xlsx]

## Sheet: READ ME
Supplementary Material: P. Oldham, B. Szerszynski, J. Stilgoe, C. Brown, B. Eacott, A Yuille. 2014 Mapping the landscape of climate engineering. Philosophical Transactions of the Royal Society A: Climate Engineering: Exploring Nuances and Consequences of Deliberately Altering the Earth’s Energy Budget
1. ISI Identifiers. A small number of publications identified in the original research cannot now be retrieved in WOS by ISI or title. These are marked Dropped in WOS.
2. For network mapping in Gephi use the matrix value and no diagonal
3. Inventor names have been cleaned on the original inventor name but occassional duplicates may occur.
4. Patent Applicant names are taken from the Thomson Innovation Patent Assignee (long) field.
5. Raw patent data is taken from Thomson Innovation. Note that in a small number of cases EP records may not be retrieved in other databases such as espacenet in the absence of a 0 following EP.
Note also that US data may be affected by padding zeros in a small number of cases. Data recall will depend on the content of the patent database used.
6. Combined Keywords and Phrases from the Web of Science data consisting of Title, Abstract, Author Keywords and phrases from cited articles (Keywords Plus) are provided for the core dataset and the solar radiation management dataset. Note that query construction for SRM was based on word stemming (AND) in the SRM data.
For any additional information contact: Paul Oldham (poldham@mac.com)

## Sheet: WOS RAW ISI
	# Records	ISI Unique Article Identifier				Note: Return from six module query
1	1	000071403700010
2	1	000072581200005
3	1	000072878700009
4	1	000073164600042
5	1	000073193900009
6	1	000073967400002
7	1	000074817200001
8	1	000075594000003
9	1	000076946500004
10	1	000077135800033
11	1	000077531800005
12	1	000079238600002
13	1	000079603600007
14	1	000080106500009
15	1	000081214500042
16	1	000081237400039
17	1	000081237400109
18	1	000081313500015
19	1	000081666500036
20	1	000081958900016
21	1	000082049300001
22	1	000082365000003
23	1	000082533400035
24	1	000082549600044
25	1	000082678400047
26	1	000084506700001
27	1	000086006200010
28	1	000086667500001
29	1	000086667500033
30	1	000086667500061
31	1	000086804600002
32	1	000087864900005
33	1	000088335500032
34	1	000088527700001
35	1	000090116500003
36	1	000165738700028
37	1	000166187700018
38	1	000166341000018
39	1	000166434300067
40	1	000166624500009
41	1	000166724700002
42	1	000167168400009
43	1	000167240600007
44	1	000167874000011
45	1	000168704100002
46	1	000168824703311
47	1	000168858700045
48	1	000169102600004
49	1	000169162000008
50	1	000169483400005
51	1	000169959100002
52	1	000171601400023
53	1	000171814000005
54	1	000171891200157
55	1	000172073600006
56	1	000172073600026
57	1	000172138600004
58	1	000172197600001
59	1	000172852200009
60	1	000172852500008
61	1	000172871000011
62	1	000173961400018
63	1	000174906000001
64	1	000175179400017
65	1	000175179400018
66	1	000175406000013
67	1	000175749000002
68	1	000176208200001
69	1	000176775500097
70	1	000176775500101
71	1	000176781800007
72	1	000177331900059
73	1	000177340500005
74	1	000177340500011
75	1	000177340500021
76	1	000177597400004
77	1	000177719000009
78	1	000178089800022
79	1	000178379200002
80	1	000178379200003
81	1	000178932000044
82	1	000178964000026
83	1	000179755700008
84	1	000179943300009
85	1	000179964100008
86	1	000180262000005
87	1	000180617000018
88	1	000180960000033
89	1	000181262000008
90	1	000181309100007
91	1	000181689100004
92	1	000181782500005
93	1	000181954500008
94	1	000181988900026
95	1	000182154300002
96	1	000182219500004
97	1	000182461900006
98	1	000183102900006
99	1	000183175400009
100	1	000183217700001
101	1	000183518800004
102	1	000184311800026
103	1	000184321900004
104	1	000184338200001
105	1	000184645800074
106	1	000184645800196
107	1	000185208000134
108	1	000185208000217
109	1	000185208000223
110	1	000185284100072
111	1	000185817300013
112	1	000185990700006
113	1	000186022300002
114	1	000186387400003
115	1	000186755100007
116	1	000187844800007
117	1	000187857300004
118	1	000188213100002
119	1	000188493500014
120	1	000188640400001
121	1	000189025600001
122	1	000203094700016
123	1	000203094700036
124	1	000206301900010
125	1	000207911200003
126	1	000207970700005
127	1	000208615400007
128	1	000208650000005
129	1	000208650000010
130	1	000208650000020
131	1	000208657000011
132	1	000208728200002
133	1	000208732000006
134	1	000220005400002
135	1	000220102700016
136	1	000220540100039
137	1	000220712200005
138	1	000220745100001
139	1	000220845400040
140	1	000221550300007
141	1	000221590600013
142	1	000221923400315
143	1	000222127100010
144	1	000222309300008
145	1	000222798500001
146	1	000223061800112
147	1	000223108100001
148	1	000223240600004
149	1	000223361500002
150	1	000223361500007
151	1	000223361500008
152	1	000223625200001
153	1	000223909700001
154	1	000223909700005
155	1	000223909700006
156	1	000224094100002
157	1	000224094100003
158	1	000224821600020
159	1	000224821600021
160	1	000224881800001
161	1	000225185800014
162	1	000225196800002
163	1	000225274000059
164	1	000225408300001
165	1	000225739300002
166	1	000225747400003
167	1	000225768900002
168	1	000226448400003
169	1	000226901600003
170	1	000227375000002
171	1	000227500700017
172	1	000228604000007
173	1	000228664700148
174	1	000228664700149
175	1	000228664700157
176	1	000228664700175
177	1	000228811900003
178	1	000229210800004
179	1	000229218300004
180	1	000229525800006
181	1	000229609600040
182	1	000229961800009
183	1	000230139800233
184	1	000230329400002
185	1	000230377000007
186	1	000230448700005
187	1	000230980500009
188	1	000231219300008
189	1	000231404500001
190	1	000232908800003
191	1	000233075900007
192	1	000233434900001
193	1	000233687900006
194	1	000233788300004
195	1	000233839700007
196	1	000233858900004
197	1	000233918700014
198	1	000234087300009
199	1	000234275400039
200	1	000234939800019
201	1	000235577500011
202	1	000235980500011
203	1	000236157300002
204	1	000236195600001
205	1	000236344900008
206	1	000236613900003
207	1	000236776600005
208	1	000237446400002
209	1	000237646500003
210	1	000237646500004
211	1	000237942400003
212	1	000237942400007
213	1	000237942400008
214	1	000237998100008
215	1	000238346000043
216	1	000238570200002
217	1	000238741100006
218	1	000238760100001
219	1	000239189900048
220	1	000239189900068
221	1	000239478800019
222	1	000240307600001
223	1	000240307600002
224	1	000240307600003
225	1	000240307600004
226	1	000240307600005
227	1	000240307600006
228	1	000240579600013
229	1	000240635800003
230	1	000240760200004
231	1	000240768500006
232	1	000241382500038
233	1	000241487100008
234	1	000241764000004
235	1	000241887800024
236	1	000242105900004
237	1	000242249400024
238	1	000242373900018
239	1	000242512900003
240	1	000243569600002
241	1	000243609800002
242	1	000243803300003
243	1	000243976000003
244	1	000244320200005
245	1	000244360900002
246	1	000244382000018
247	1	000244429400018
248	1	000244449400011
249	1	000244729600026
250	1	000244736100013
251	1	000244773700020
252	1	000245320200029
253	1	000245657600010
254	1	000245845600003
255	1	000246132200005
256	1	000246292000033
257	1	000246409500006
258	1	000246615103202
259	1	000247140500002
260	1	000247346400003
261	1	000247356600012
262	1	000247363000008
263	1	000247830000008
264	1	000247888200003
265	1	000248265100039
266	1	000248468500007
267	1	000248469700008
268	1	000248598800003
269	1	000249074900006
270	1	000249296700009
271	1	000249887000003
272	1	000250230600013
273	1	000250260100019
274	1	000250260100023
275	1	000250260100024
276	1	000250262800005
277	1	000250556100060
278	1	000250582500002
279	1	000250831400002
280	1	000251161800029
281	1	000251188100024
282	1	000251346300001
283	1	000251509200005
284	1	000251695100001
285	1	000251786600006
286	1	000252215300135
287	1	000252215300139
288	1	000252215500280
289	1	000252246400024
290	1	000252295200006
291	1	000252392000073
292	1	000252455700002
293	1	000252663200008
294	1	000252663200009
295	1	000252733600002
296	1	000252751900003
297	1	000252777600004
298	1	000253748500001
299	1	000253786600003
300	1	000253786600011
301	1	000254072700076
302	1	000254072700077
303	1	000254234800002
304	1	000254297400002
305	1	000254299400005
306	1	000254375100018
307	1	000254504700006
308	1	000254648500039
309	1	000254893600006
310	1	000255138700008
311	1	000255343800019
312	1	000255463600014
313	1	000255499200012
314	1	000255499200014
315	1	000255511200008
316	1	000255900300028
317	1	000256122900006
318	1	000256233000021
319	1	000256233000034
320	1	000256357600001
321	1	000256415300008
322	1	000256476100003
323	1	000256648600009
324	1	000256843000004
325	1	000257066000018
326	1	000257252400032
327	1	000257252400033
328	1	000257308500001
329	1	000257315100006
330	1	000257377400014
331	1	000257513400003
332	1	000257521800004
333	1	000257571500004
334	1	000257704900007
335	1	000257757700009
336	1	000257913600001
337	1	000258146500013
338	1	000258248000019
339	1	000258339100004
340	1	000258511000005
341	1	000258594600001
342	1	000258810800020
343	1	000258810800021
344	1	000258810800022
345	1	000258810800023
346	1	000258810800024
347	1	000258810800026
348	1	000258810800027
349	1	000258810800028
350	1	000258810800029
351	1	000258810800030
352	1	000259186800007
353	1	000259283600011
354	1	000259421200021
355	1	000259503200002
356	1	000259503200004
357	1	000259503200007
358	1	000259503200008
359	1	000259503200009
360	1	000259503200011
361	1	000259503200012
362	1	000259749500015
363	1	000259858700034
364	1	000259908400008
365	1	000260159500018
366	1	000260159500019
367	1	000260159500020
368	1	000260315400021
369	1	000260555200006
370	1	000260670000004
371	1	000260674100003
372	1	000260913800039
373	1	000260941800011
374	1	000260955800019
375	1	000260972200021
376	1	000261023700003
377	1	000261061000011
378	1	000261061000013
379	1	000261849800004
380	1	000261964100001
381	1	000262218500001
382	1	000262510500001
383	1	000262546800013
384	1	000262649900001
385	1	000262649900002
386	1	000262852200009
387	1	000263012600026
388	1	000263020600003
389	1	000263432800019
390	1	000263514700002
391	1	000263514700003
392	1	000263672000006
393	1	000263714700006
394	1	000263752300008
395	1	000263768200002
396	1	000264013800033
397	1	000264034800001
398	1	000264079700002
399	1	000264108800082
400	1	000264652900002
401	1	000265279500004
402	1	000265292100001
403	1	000265732000007
404	1	000265971200004
405	1	000265998600002
406	1	000266046700098
407	1	000266305100003
408	1	000266433800006
409	1	000266451900003
410	1	000266518100002
411	1	000266519100003
412	1	000266556300013
413	1	000266722400136
414	1	000266754000006
415	1	000266770500002
416	1	000266770500006
417	1	000266770500007
418	1	000266770500009
419	1	000266770500011
420	1	000266770500015
421	1	000266770500020
422	1	000266770500021
423	1	000266770500022
424	1	000266770500024
425	1	000266770500025
426	1	000266770500026
427	1	000266770500030
428	1	000266770500031
429	1	000266770500032
430	1	000266770500033
431	1	000266770500034
432	1	000266770500035
433	1	000266770500038
434	1	000266770500041
435	1	000266770500047
436	1	000266770500048
437	1	000266770500049
438	1	000266770500052
439	1	000266770500054
440	1	000266770500057
441	1	000266770500062
442	1	000266770500063
443	1	000266770500065
444	1	000266770500072
445	1	000266770500074
446	1	000266770500076
447	1	000266770500078
448	1	000266770500080
449	1	000266868600016
450	1	000267183900013
451	1	000267365400008
452	1	000267490200003
453	1	000267528300011
454	1	000267568800003
455	1	000268028800015
456	1	000268389900009
457	1	000268530200019
458	1	000268530200020
459	1	000268622600002
460	1	000268631700003
461	1	000268632100002
462	1	000268876600011
463	1	000268984700030
464	1	000269210600001
465	1	000269242800032
466	1	000269246200001
467	1	000269296300016
468	1	000269405000016
469	1	000269405000030
470	1	000269415000030
471	1	000269506500027
472	1	000269828100021
473	1	000269881400007
474	1	000269881400008
475	1	000269975800002
476	1	000270143600130
477	1	000270210200011
478	1	000270278000001
479	1	000270321900018
480	1	000270462600001
481	1	000270609400008
482	1	000270671800057
483	1	000270818600016
484	1	000271038700002
485	1	000271343900004
486	1	000271359600003
487	1	000271410300001
488	1	000271454700001
489	1	000271583400002
490	1	000271583400036
491	1	000271621100026
492	1	000271621100027
493	1	000271621100028
494	1	000271621100029
495	1	000271621100030
496	1	000272062100016
497	1	000272062400020
498	1	000272095700038
499	1	000272095700039
500	1	000272239400004
501	1	000272613900005
502	1	000272730400003
503	1	000272781700011
504	1	000272801000017
505	1	000272900500046
506	1	000272900500047
507	1	000272900500048
508	1	000272900500049
509	1	000272900500050
510	1	000272900500051
511	1	000272900500052
512	1	000272900500053
513	1	000272900500054
514	1	000272900500055
515	1	000272900500056
516	1	000272900500057
517	1	000273017400001
518	1	000273176400006
519	1	000273394000015
520	1	000273480800004
521	1	000273576900010
522	1	000273594900001
523	1	000273607900062
524	1	000273648700010
525	1	000273648700011
526	1	000273827300004
527	1	000273985700002
528	1	000273985700048
529	1	000274020500018
530	1	000274020500021
531	1	000274112700012
532	1	000274112700015
533	1	000274350400015
534	1	000274419400028
535	1	000274460600001
536	1	000274575800014
537	1	000274603700008
538	1	000274788200002
539	1	000274813800015
540	1	000274813800018
541	1	000274826200036
542	1	000274846100018
543	1	000274901100007
544	1	000274933800002
545	1	000274945200004
546	1	000275222100007
547	1	000275254400003
548	1	000275474000045
549	1	000275590400001
550	1	000275600900011
551	1	000275757500016
552	1	000275869800005
553	1	000275952500002
554	1	000275952500003
555	1	000276074404126
556	1	000276097900008
557	1	000276142400173
558	1	000276159500036
559	1	000276175700029
560	1	000276182200036
561	1	000276202200002
562	1	000276205000003
563	1	000276440000007
564	1	000276472500007
565	1	000276634200008
566	1	000276743700015
567	1	000276769800012
568	1	000276803300012
569	1	000276957000004
570	1	000277357100012
571	1	000277357100019
572	1	000277462300004
573	1	000277551800003
574	1	000277555100005
575	1	000277601700004
576	1	000277606100007
577	1	000277606100008
578	1	000277677900001
579	1	000277685800022
580	1	000277692300007
581	1	000277727600016
582	1	000277760000034
583	1	000277841400001
584	1	000277940100002
585	1	000278038400005
586	1	000278038400009
587	1	000278096700001
588	1	000278552800004
589	1	000278561900040
590	1	000278743200006
591	1	000279006700006
592	1	000279029700002
593	1	000279029700011
594	1	000279084500003
595	1	000279152600004
596	1	000279170900016
597	1	000279234900014
598	1	000279369500006
599	1	000279369500012
600	1	000279673300007
601	1	000279756200008
602	1	000279851400016
603	1	000279953300015
604	1	000280065600012
605	1	000280077600002
606	1	000280237900011
607	1	000280257900009
608	1	000280374100002
609	1	000280424100028
610	1	000280736300004
611	1	000280809600013
612	1	000281012600012
613	1	000281292100032
614	1	000281326800020
615	1	000281414700004
616	1	000281467500012
617	1	000281518900006
618	1	000281534200007
619	1	000281637800015
620	1	000281686200011
621	1	000281787700003
622	1	000282003700011
623	1	000282172700010
624	1	000282273700010
625	1	000282318200003
626	1	000282413600008
627	1	000282419700006
628	1	000282431300006
629	1	000282554200021
630	1	000282558600004
631	1	000282558700001
632	1	000282558700002
633	1	000282655500013
634	1	000282699200011
635	1	000282813700002
636	1	000282919800007
637	1	000282971800009
638	1	000283121100009
639	1	000283322700002
640	1	000283448800019
641	1	000283602400002
642	1	000283700900022
643	1	000283786900007
644	1	000283805300011
645	1	000283872100006
646	1	000283897000001
647	1	000283905400017
648	1	000283914700007
649	1	000283914700008
650	1	000283914700009
651	1	000283914700010
652	1	000283914700028
653	1	000283915400029
654	1	000283915600017
655	1	000284031700006
656	1	000284177600013
657	1	000284206300004
658	1	000284261800015
659	1	000284336100004
660	1	000284344200010
661	1	000284481500001
662	1	000284508400011
663	1	000284529000019
664	1	000284543900002
665	1	000284584200022
666	1	000284721100011
667	1	000284762400035
668	1	000284863100066
669	1	000284973400005
670	1	000285070700007
671	1	000285099100004
672	1	000285108700001
673	1	000285108900001
674	1	000285371800006
675	1	000285389300022
676	1	000285445900006
677	1	000285574100008
678	1	000285735700003
679	1	000285767900051
680	1	000285955600001
681	1	000286204300018
682	1	000286225100007
683	1	000286468100002
684	1	000286477600002
685	1	000286723100002
686	1	000286723100008
687	1	000286794900010
688	1	000286794900016
689	1	000286795100009
690	1	000286845400002
691	1	000286845400011
692	1	000286999200006
693	1	000287004300008
694	1	000287189300003
695	1	000287219600002
696	1	000287336000018
697	1	000287508700003
698	1	000287539100215
699	1	000287853500001
700	1	000287892400025
701	1	000287903300006
702	1	000288095500005
703	1	000288133400001
704	1	000288146200054
705	1	000288277900005
706	1	000288305400006
707	1	000288306700023
708	1	000288327900003
709	1	000288408300182
710	1	000288511300001
711	1	000288637900009
712	1	000288927300025
713	1	000289003600009
714	1	000289004600009
715	1	000289117100014
716	1	000289117100015
717	1	000289124900001
718	1	000289124900003
719	1	000289124900009
720	1	000289207700014
721	1	000289613600002
722	1	000289649200001
723	1	000289649200002
724	1	000289649200003
725	1	000289649200004
726	1	000289649200005
727	1	000289649200006
728	1	000289970800005
729	1	000290000800002
730	1	000290011200004
731	1	000290132800013
732	1	000290193600004
733	1	000290238200068
734	1	000290315100006
735	1	000290493800001
736	1	000290616100010
737	1	000290618600016
738	1	000290660700009
739	1	000290677200013
740	1	000290843900049
741	1	000291128700022
742	1	000291279900004
743	1	000291372400014
744	1	000291602800003
745	1	000291682300009
746	1	000291733700007
747	1	000291735500008
748	1	000291737700004
749	1	000291737800008
750	1	000291737800013
751	1	000291739700007
752	1	000291944300002
753	1	000292026700001
754	1	000292162200031
755	1	000292177500002
756	1	000292241600003
757	1	000292272900006
758	1	000292352400029
759	1	000292483400013
760	1	000292715100021
761	1	000292853100004
762	1	000292859600024
763	1	000292862000010
764	1	000292995300009
765	1	000292996300013
766	1	000293048700006
767	1	000293048700014
768	1	000293163900005
769	1	000293196400067
770	1	000293853300020
771	1	000294155900003
772	1	000294201400009
773	1	000294353300002
774	1	000294373200067
775	1	000294464000016
776	1	000294496700005
777	1	000294571700007
778	1	000294647400002
779	1	000294724400004
780	1	000294800000009
781	1	000294943500006
782	1	000294980300012
783	1	000295103400005
784	1	000295124900003
785	1	000295523500001
786	1	000295910900009
787	1	000295942600009
788	1	000296212700002
789	1	000296553600002
790	1	000296686300017
791	1	000296967900025
792	1	000297003300002
793	1	000297028000020
794	1	000297059700015
795	1	000297288900005
796	1	000297350200006
797	1	000297350700026
798	1	000297350700027
799	1	000297353100031
800	1	000297360800001
801	1	000297366900010
802	1	000297562300032
803	1	000297745800003
804	1	000297972600005
805	1	000298118300064
806	1	000298123400019
807	1	000298289400014
808	1	000298289400040
809	1	000298299700107
810	1	000298299703031
811	1	000298299703032
812	1	000298299703034
813	1	000298299703036
814	1	000298299703041
815	1	000298299703042
816	1	000298495700003
817	1	000298500100003
818	1	000298569500014
819	1	000298598900004
820	1	000298674700011
821	1	000298740300017
822	1	000298759400001
823	1	000298764500079
824	1	000298824500007
825	1	000298898200017
826	1	000299153600001
827	1	000299180200001
828	1	000299207300011
829	1	000299220200018
830	1	000299346900009
831	1	000299346900028
832	1	000299606600002
833	1	000299702000002
834	1	000299714000008
835	1	000299859800033
836	1	000299899300002
837	1	000299925000006
838	1	000299983700014
839	1	000300075900010
840	1	000300205200020
841	1	000300205500009
842	1	000300205500011
843	1	000300205500012
844	1	000300205500013
845	1	000300205500014
846	1	000300205500015
847	1	000300205500016
848	1	000300205500017
849	1	000300205500018
850	1	000300205500019
851	1	000300314500015
852	1	000300315900002
853	1	000300398800013
854	1	000300520100013
855	1	000300520100019
856	1	000300520100020
857	1	000300520100021
858	1	000300677800011
859	1	000300804500007
860	1	000300932100005
861	1	000301044400005
862	1	000301091500026
863	1	000301190000025
864	1	000301214500010
865	1	000301279500001
866	1	000301400500026
867	1	000301547500035
868	1	000301644400005
869	1	000301871000011
870	1	000302188300006
871	1	000302422200027
872	1	000302422200028
873	1	000302570400012
874	1	000302580600022
875	1	000302580600036
876	1	000302580600040
877	1	000302672800022
878	1	000302713700032
879	1	000302806700020
880	1	000302894901217
881	1	000302972500001
882	1	000303365500009
883	1	000303678600002
884	1	000303763600001
885	1	000303763600010
886	1	000303822700003
887	1	000304105600027
888	1	000304344500003
889	1	000304344500012
890	1	000304406800002
891	1	000304461600009
892	1	000304499700020
893	1	000304560100005
894	1	000304608000021
895	1	000304617700004
896	1	000304672000025
897	1	000304772800004
898	1	000304810100005
899	1	000304810100007
900	1	000304844000015
901	1	000304897500011
902	1	000305042300008
903	1	000305093500003
904	1	000305189000002
905	1	000305211500004
906	1	000305214900016
907	1	000305466800019
908	1	000305535600017
909	1	000305585000007
910	1	000305645700008
911	1	000305664700006
912	1	000305690200005
913	1	000305711300016
914	1	000305830000025
915	1	000305852900005
916	1	000305899100005
917	1	000305926300003
918	1	000306062100002
919	1	000306199400012
920	1	000306318300002
921	1	000306463500001
922	1	000306506500032
923	1	000306571800004
924	1	000306649400002
925	1	000306771100014
926	1	000306975300003
927	1	000307017800015
928	1	000307137900012
929	1	000307418600007
930	1	000307425700021
931	1	000307462300001
932	1	000307462300002
933	1	000307462300003
934	1	000307462300004
935	1	000307462300005
936	1	000307462300006
937	1	000307462300007
938	1	000307462300008
939	1	000307462300009
940	1	000307462300012
941	1	000307492800008
942	1	000307551700023
943	1	000307590300016
944	1	000307590300028
945	1	000307725300005
946	1	000307741700001
947	1	000307807000015
948	1	000308010600005
949	1	000308101800008
950	1	000308125800044
951	1	000308559100011
952	1	000308567400069
953	1	000308576701050
954	1	000308576701096
955	1	000308587500001
956	1	000308722900018
957	1	000308732700004
958	1	000308753800022
959	1	000308851400009
960	1	000308875600042
961	1	000308881400005
962	1	000308984100004
963	1	000309221700047
964	1	000309376200004
965	1	000309450300006
966	1	000309555300020
967	1	000309555300022
968	1	000309670200001
969	1	000309670200006
970	1	000309670200011
971	1	000309786300014
972	1	000309790500021
973	1	000309876900006
974	1	000309911100007
975	1	000310056300008
976	1	000310066300001
977	1	000310074200024
978	1	000310099500008
979	1	000310104100007
980	1	000310125000008
981	1	000310168900005
982	1	000310185300010
983	1	000310195800005
984	1	000310196200008
985	1	000310207300027
986	1	000310217900010
987	1	000310245500001
988	1	000310327700008
989	1	000310371800017
990	1	000310418800003
991	1	000310535400008
992	1	000310537900004
993	1	000310591600004
994	1	000310741600002
995	1	000310763800005
996	1	000311002700012
997	1	000311005200010
998	1	000311184800034
999	1	000311188300038
1000	1	000311193400051
1001	1	000311244900008
1002	1	000311455900009
1003	1	000311461200002
1004	1	000311656100004
1005	1	000311689800002
1006	1	000311729700008
1007	1	000311875900033
1008	1	000311963600013
1009	1	000312091900001
1010	1	000312093300002
1011	1	000312155100002
1012	1	000312305400003
1013	1	000312329400009
1014	1	000312329400014
1015	1	000312411300017
1016	1	000312411300021
1017	1	000312418500002
1018	1	000312418500015
1019	1	000312448700007
1020	1	000312471700037
1021	1	000312523800001
1022	1	000312523800004
1023	1	000312523800005
1024	1	000312523800006
1025	1	000312523800007
1026	1	000312665300026
1027	1	000312696400068
1028	1	000312734100003
1029	1	000312738100004
1030	1	000312740800002
1031	1	000312761900011
1032	1	000312784900006
1033	1	000312914900004
1034	1	000313033100017
1035	1	000313067000005
1036	1	000313067000006
1037	1	000313148600011
1038	1	000313275400019
1039	1	000313318000059
1040	1	000313380800003
1041	1	000313390200004
1042	1	000313559700015
1043	1	000313769900013
1044	1	000313828800013
1045	1	000313871400034
1046	1	000314072900004
1047	1	000314079200021
1048	1	000314179500011
1049	1	000314191800043
1050	1	000314310800014
1051	1	000314905000008
1052	1	000314928700008
1053	1	000315079300010
1054	1	000315238100012
1055	1	000315238200010
1056	1	000315238500016
1057	1	000315238600012
1058	1	000315326700042
1059	1	000315388200006
1060	1	000315388200010
1061	1	000315388200012
1062	1	000315406100036
1063	1	000315414900005
1064	1	000315473000008
1065	1	000315616200010
1066	1	000315617200026
1067	1	000315842100004
1068	1	000315988000026
1069	1	000315996800001
1070	1	000316012700001
1071	1	000316053400021
1072	1	000316092000001
1073	1	000316240200039
1074	1	000316432700004
1075	1	000316606100003
1076	1	000316827500028
1077	1	000316998300017
1078	1	000316998300029
1079	1	000316998300055
1080	1	000316998300074
1081	1	000317284700022
1082	1	000317326900006
1083	1	000317444700002
1084	1	000317546000008
1085	1	000317636500009
1086	1	000317657500053
1087	1	000317709100011
1088	1	000317709100029
1089	1	000317831000035
1090	1	000317878300007
1091	1	000317922200004
1092	1	000317926500001
1093	1	000317926500002
1094	1	000317926500003
1095	1	000317926500004
1096	1	000317926500005
1097	1	000317926500006
1098	1	000317926500007
1099	1	000317926500008
1100	1	000317926500009
1101	1	000317926500010
1102	1	000317926800001
1103	1	000317926800007
1104	1	000317952200008
1105	1	000317954700006
1106	1	000317988600007
1107	1	000318000300013
1108	1	000318001000007
1109	1	000318016700005
1110	1	000318055400006
1111	1	000318137000004
1112	1	000318210900006
1113	1	000318211800042
1114	1	000318268900020
1115	1	000318268900021
1116	1	000318293300008
1117	1	000318323100021
1118	1	000318327500008
1119	1	000318428300007
1120	1	000318756000003
1121	1	000318889100001
1122	1	000319155200004
1123	1	000319400400017
1124	1	000319402000009
1125	1	000319486400003
1126	1	000319532500006
1127	1	000319630500007
1128	1	000319635600013
1129	1	000319655200015
1130	1	000319771700008
1131	1	000320091500013
1132	1	000320153000013
1133	1	000320214500008
1134	1	000320218500006
1135	1	000320297900014
1136	1	000320317500025
1137	1	000320382000006
1138	1	000320425100004
1139	1	000320741300007
1140	1	000320931100027
1141	1	000321063903002
1142	1	000321088200035
1143	1	000321114300004
1144	1	000321172600011
1145	1	000321221800006
1146	1	000321259000002
1147	1	000321425100071
1148	1	000321521400065
1149	1	000321595900032
1150	1	000321597300009
1151	1	000321742600011
1152	1	000321743200008
1153	1	000321767200016
1154	1	000321955300034
1155	1	000322101200008
1156	1	000322389100001
1157	1	000322432600022
1158	1	000322780100016
1159	1	000322877000054
1160	1	000322958100004
1161	1	000323120800039
1162	1	000323169400006
1163	1	000323204700008
1164	1	000323230100001
1165	1	000323246000004
1166	1	000323301300014
1167	1	000323479900021
1168	1	000323498700004
1169	1	000323530900076
1170	1	000323530900093
1171	1	000323564200006
1172	1	000323658400006
1173	1	000323904400017
1174	1	000324032900015
1175	1	000324037300004
1176	1	000324082000018
1177	1	000324113400001
1178	1	000324152800001
1179	1	000324153700028
1180	1	000324153700030
1181	1	000324437300001
1182	1	000324486300022
1183	1	000324537500002
1184	1	000324812200009
1185	1	000324933900002
1186	1	000324933900022
1187	1	000325084900005
1188	1	000325101500001
1189	1	000325136200004
1190	1	000325237600002
1191	1	000325247100010
1192	1	000325272000045
1193	1	000325423500116
1194	1	000325488600023
1195	1	000325489300032
1196	1	000325595800012
1197	1	000325706300028
1198	1	000325719700006
1199	1	000325955100010
1200	1	000326033400003
1201	1	000326127500036
1202	1	000326212500045
1203	1	000326318300031
1204	1	000326398900006
1205	1	000326545100015
1206	1	000326557600005
1207	1	000326716300004
1208	1	000326773400046
1209	1	000326776400010
1210	1	000326816100003
1211	1	000326850700003
1212	1	000326944000006
1213	1	000327028100003
1214	1	000327216000004
1215	1	000327322700001
1216	1	000327322700002
1217	1	000327322700003
1218	1	000327322700004
1219	1	000327322700005
1220	1	000327322700006
1221	1	000327322700007
1222	1	000327322700008
1223	1	000327322700009
1224	1	000327322700010
1225	1	000327322700011
1226	1	000327322700012
1227	1	000327493200013
1228	1	000327718100003
1229	1	000327783600004
1230	1	000327863300004
1231	1	000327913300010
1232	1	000328108500005
1233	1	000328157600004
1234	1	000328179400011
1235	1	000328179400012
1236	1	000328198900008
1237	1	000328234300035
1238	1	000328502300017
1239	1	000328526300015
1240	1	000328548600066
1241	1	000328549100001
1242	1	000328600900036
1243	1	000328616800030
1244	1	000328731800049
1245	1	000328733100008
1246	1	000328745600003
1247	1	000328745600008
1248	1	000328758100005
1249	1	000328767200018
1250	1	000328914000006
1251	1	000329001600013
1252	1	000329144400011
1253	1	000329585400014
1254	1	000329604900015
1255	1	000329604900056
1256	1	000329882800013
1257	1	000329882800014
1258	1	000329882900004
1259	1	000329882900013
1260	1	000329883100010
1261	1	000329979500010
1262	1	000330036700020
1263	1	000330094700064
1264	1	000330125100003
1265	1	000330176100007
1266	1	000330188100003
1267	1	000330188100004
1268	1	000330188100005
1269	1	000330188100006
1270	1	000330266500024
1271	1	000330266500029
1272	1	000330266700026
1273	1	000330266700028
1274	1	000330302400005
1275	1	000330352200009
1276	1	000330491400005
1277	1	000330491400012
1278	1	000330491400042
1279	1	000330514200027
1280	1	000330524500001
1281	1	000330601000047
1282	1	000330601000057
1283	1	000330611800001
1284	1	000330611800021
1285	1	000331007300001
1286	1	000333366000045
1287	1	000333643400002
1288	1	000333643400004
1289	1	000334165801100
1290	1	000335721300085
1291	1	000337166500008
1292	1	A19629704B00006
1293	1	A1971K382200002
1294	1	A1973P304700005
1295	1	A1977DF33300009
1296	1	A1977DU15400004
1297	1	A1988U384700010
1298	1	A1991EW47000019
1299	1	A1991EZ66600049
1300	1	A1991HR98100002
1301	1	A1991HR98100033
1302	1	A1992BW50K00186
1303	1	A1992JE54400004
1304	1	A1992JH29300001
1305	1	A1992JW94500060
1306	1	A1993BC53D00018
1307	1	A1993KV14900001
1308	1	A1993MA54800008
1309	1	A1993MF66400003
1310	1	A1993MF66400009
1311	1	A1993MU13200009
1312	1	A1994BB65K00079
1313	1	A1994MY34200001
1314	1	A1994MZ19600015
1315	1	A1994MZ78900002
1316	1	A1994NK75000005
1317	1	A1994NL58800001
1318	1	A1994PU41100014
1319	1	A1994PU94700040
1320	1	A1994QC38600007
1321	1	A1995BC86M00139
1322	1	A1995QY14100006
1323	1	A1995RD19300129
1324	1	A1995RT03500009
1325	1	A1996BH83E00075
1326	1	A1996VB19700002
1327	1	A1996VB19700003
1328	1	A1996VB19700004
1329	1	A1996VB19700005
1330	1	A1996VB19700006
1331	1	A1996VD57500002
1332	1	A1996VP97600007
1333	1	A1997BJ48Y00439
1334	1	A1997WR36700045
1335	1	A1997WR74900009
1336	1	A1997WZ14200002
1337	1	A1997WZ67300002
1338	1	A1997WZ67300083
1339	1	A1997XC40600012
1340	1	A1997XE31900005
1341	1	A1997XE76300006

## Sheet: WOS Clean Identifiers
	# Records	ISI Unique Article Identifier (Final)	Soil/ Land Based Sequestration	Ocean	Direct Air Capture	Other CDR	Stratospheric Aerosols	Cloud Brightening/ Enhancement	Space Based SRM	Other SRM	General Geoengineering	SRM	CDR	Methane Removal (MR)	Cloud Based SRM	Dropped in WOS	Belter and Seidel	Not Belter and Seidel
1	1	000075594000003	1	0	0	0	0	0	0	0	0	0	1	0	0	0	1	0
2	1	000077135800033	1	0	0	0	0	0	0	0	0	0	1	0	0	0	0	1
3	1	000079238600002	1	0	0	0	0	0	0	0	0	0	1	0	0	0	0	1
4	1	000079603600007	0	0	0	0	0	0	0	0	0	1	0	0	0	0	0	1
5	1	000081237400039	1	0	0	0	0	0	0	0	0	0	1	0	0	0	0	1
6	1	000082049300001	1	0	0	0	0	0	0	0	0	0	1	0	0	0	0	1
7	1	000087864900005	1	0	0	0	0	0	0	0	0	0	1	0	0	0	1	0
8	1	000088335500032	0	0	0	0	0	0	0	0	0	1	0	0	0	0	1	0
9	1	000166434300067	0	0	0	0	0	0	0	0	1	0	0	0	0	0	1	0
10	1	000166624500009	0	0	0	0	0	0	0	0	1	0	0	0	0	0	1	0
11	1	000167168400009	1	0	0	0	0	0	0	0	0	0	1	0	0	0	1	0
12	1	000168824703311	0	1	0	0	0	0	0	0	0	0	1	0	0	0	0	1
13	1	000169102600004	1	0	0	0	0	0	0	0	0	0	1	0	0	0	1	0
14	1	000169483400005	0	1	0	0	0	0	0	0	0	0	1	0	0	0	1	0
15	1	000169959100002	0	0	0	0	0	0	0	0	1	0	0	0	0	0	0	1
16	1	000171601400023	0	1	0	0	0	0	0	0	0	0	1	0	0	0	1	0
17	1	000172073600006	1	0	0	0	0	0	0	0	0	0	1	0	0	0	1	0
18	1	000175179400017	0	1	0	0	0	0	0	0	0	0	1	0	0	0	0	1
19	1	000175179400018	0	1	0	0	0	0	0	0	0	0	1	0	0	0	0	1
20	1	000176781800007	1	0	0	0	0	0	0	0	0	0	1	0	0	0	1	0
21	1	000177340500005	1	0	0	0	0	0	0	0	0	0	1	0	0	0	1	0
22	1	000177340500011	1	0	0	0	0	0	0	0	0	0	1	0	0	0	0	1
23	1	000178089800022	1	0	0	0	0	0	0	0	0	0	1	0	0	0	1	0
24	1	000178379200002	1	0	0	0	0	0	0	0	0	0	1	0	0	0	1	0
25	1	000178379200003	1	0	0	0	0	0	0	0	0	0	1	0	0	0	1	0
26	1	000178932000044	0	0	0	0	0	0	0	0	1	0	0	0	0	0	0	1
27	1	000178964000026	0	1	0	0	0	0	0	0	0	0	1	0	0	0	1	0
28	1	000179943300009	0	1	0	0	0	0	0	0	0	0	1	0	0	0	0	1
29	1	000179964100008	1	0	0	0	0	0	0	0	0	0	1	0	0	0	0	1
30	1	000180617000018	0	0	0	0	0	0	0	0	0	1	0	0	0	0	1	0
31	1	000181689100004	1	0	0	0	0	0	0	0	0	0	1	0	0	0	1	0
32	1	000181782500005	1	0	0	0	0	0	0	0	0	0	1	0	0	0	0	1
33	1	000181954500008	1	0	0	0	0	0	0	0	0	0	1	0	0	0	0	1
34	1	000181988900026	0	1	0	0	0	0	0	0	0	0	1	0	0	0	1	0
35	1	000182154300002	1	0	0	0	0	0	0	0	0	0	1	0	0	0	1	0
36	1	000182219500004	0	1	0	0	0	0	0	0	0	0	1	0	0	0	0	1
37	1	000183102900006	0	1	0	0	0	0	0	0	0	0	1	0	0	0	1	0
38	1	000183175400009	0	0	0	0	0	0	0	0	0	1	0	0	0	0	1	0
39	1	000183518800004	1	0	0	0	0	0	0	0	0	0	1	0	0	0	1	0
40	1	000184311800026	1	0	0	0	0	0	0	0	0	0	1	0	0	0	0	1
41	1	000184321900004	0	1	0	0	0	0	0	0	0	0	1	0	0	0	0	1
42	1	000184338200001	0	1	0	0	0	0	0	0	0	0	1	0	0	0	0	1
43	1	000184645800074	0	1	0	0	0	0	0	0	0	0	1	0	0	0	0	1
44	1	000184645800196	0	0	0	0	0	0	0	0	1	0	0	0	0	0	0	1
45	1	000185208000134	0	1	0	0	0	0	0	0	0	0	1	0	0	0	0	1
46	1	000185208000217	1	0	0	0	0	0	0	0	0	0	1	0	0	0	0	1
47	1	000186022300002	1	0	0	0	0	0	0	0	0	0	1	0	0	0	0	1
48	1	000186755100007	0	0	0	0	0	0	0	0	0	1	0	0	0	0	1	0
49	1	000187857300004	0	1	0	0	0	0	0	0	0	0	1	0	0	0	1	0
50	1	000188640400001	1	0	0	0	0	0	0	0	0	0	1	0	0	0	1	0
51	1	000189025600001	1	0	0	0	0	0	0	0	0	0	1	0	0	0	0	1
52	1	000207911200003	0	1	0	0	0	0	0	0	0	0	1	0	0	0	0	1
53	1	000207970700005	1	0	0	0	0	0	0	0	0	0	1	0	0	0	0	1
54	1	000208615400007	1	0	0	0	0	0	0	0	0	0	1	0	0	0	0	1
55	1	000208650000005	0	0	0	0	0	0	0	0	1	0	0	0	0	0	0	1
56	1	000208650000010	0	0	0	0	0	0	0	0	1	0	0	0	0	0	0	1
57	1	000208650000020	0	0	0	0	0	0	0	0	0	0	1	0	0	0	0	1
58	1	000208657000011	1	0	0	0	0	0	0	0	0	0	1	0	0	0	0	1
59	1	000220005400002	0	0	0	0	0	0	0	0	0	0	1	0	0	0	0	1
60	1	000220102700016	0	0	0	0	0	0	0	0	0	0	1	0	0	0	0	1
61	1	000220540100039	0	1	0	0	0	0	0	0	0	0	1	0	0	0	1	0
62	1	000220712200005	0	0	0	0	0	0	0	0	1	0	0	0	0	0	1	0
63	1	000220745100001	0	1	0	0	0	0	0	0	0	0	1	0	0	0	1	0
64	1	000220845400040	0	1	0	0	0	0	0	0	0	0	1	0	0	0	1	0
65	1	000221550300007	1	0	0	0	0	0	0	0	0	0	1	0	0	0	1	0
66	1	000222309300008	1	0	0	0	0	0	0	0	0	0	1	0	0	0	0	1
67	1	000222798500001	0	1	0	0	0	0	0	0	0	0	1	0	0	0	0	1
68	1	000223108100001	1	0	0	0	0	0	0	0	0	0	1	0	0	0	1	0
69	1	000223240600004	1	0	0	0	0	0	0	0	0	0	1	0	0	0	0	1
70	1	000223361500002	1	0	0	0	0	0	0	0	0	0	1	0	0	0	1	0
71	1	000223361500007	1	0	0	0	0	0	0	0	0	0	1	0	0	0	0	1
72	1	000223361500008	1	0	0	0	0	0	0	0	0	0	1	0	0	0	0	1
73	1	000223625200001	1	0	0	0	0	0	0	0	0	0	1	0	0	0	0	1
74	1	000223909700001	1	0	0	0	0	0	0	0	0	0	1	0	0	0	0	1
75	1	000223909700005	1	0	0	0	0	0	0	0	0	0	1	0	0	0	0	1
76	1	000223909700006	1	0	0	0	0	0	0	0	0	0	1	0	0	0	1	0
77	1	000224094100003	1	0	0	0	0	0	0	0	0	0	1	0	0	0	0	1
78	1	000224881800001	1	0	0	0	0	0	0	0	0	0	1	0	0	0	1	0
79	1	000225185800014	1	0	0	0	0	0	0	0	0	0	1	0	0	0	0	1
80	1	000225196800002	1	0	0	0	0	0	0	0	0	0	1	0	0	0	1	0
81	1	000225274000059	0	0	0	0	0	0	1	0	0	1	0	0	0	0	0	1
82	1	000225768900002	1	0	0	0	0	0	0	0	0	0	1	0	0	0	0	1
83	1	000226448400003	0	0	0	1	0	0	0	0	0	0	1	0	0	0	1	0
84	1	000228811900003	0	0	0	0	0	0	0	0	1	0	0	0	0	0	0	1
85	1	000229210800004	0	1	0	0	0	0	0	0	0	0	1	0	0	0	1	0
86	1	000229525800006	0	1	0	0	0	0	0	0	0	0	1	0	0	0	1	0
87	1	000229961800009	0	1	0	0	0	0	0	0	0	0	1	0	0	0	0	1
88	1	000230980500009	1	0	0	0	0	0	0	0	0	0	1	0	0	0	1	0
89	1	000231219300008	0	1	0	0	0	0	0	0	0	0	1	0	0	0	1	0
90	1	000232908800003	1	0	0	0	0	0	0	0	0	0	1	0	0	0	1	0
91	1	000233075900007	1	0	0	0	0	0	0	0	0	0	1	0	0	0	0	1
92	1	000233434900001	1	0	0	0	0	0	0	0	0	0	1	0	0	0	1	0
93	1	000233788300004	1	0	0	0	0	0	0	0	0	0	1	0	0	0	0	1
94	1	000234087300009	1	0	0	0	0	0	0	0	0	0	1	0	0	0	1	0
95	1	000234275400039	1	0	0	0	0	0	0	0	0	0	1	0	0	0	1	0
96	1	000234939800019	0	0	0	0	0	0	0	0	0	0	1	1	0	0	1	0
97	1	000235577500011	1	0	0	0	0	0	0	0	0	0	1	0	0	0	0	1
98	1	000236157300002	1	0	0	0	0	0	0	0	0	0	1	0	0	0	1	0
99	1	000236344900008	1	0	0	0	0	0	0	0	1	0	0	0	0	0	0	1
100	1	000236776600005	1	0	0	0	0	0	0	0	0	0	1	0	0	0	1	0
101	1	000237446400002	0	1	0	0	0	0	0	0	0	0	1	0	0	0	0	1
102	1	000237646500003	0	0	1	0	0	0	0	0	0	0	1	0	0	0	1	0
103	1	000237646500004	1	0	0	0	0	0	0	0	0	0	1	0	0	0	0	1
104	1	000238570200002	0	1	0	0	0	0	0	0	0	0	1	0	0	0	1	0
105	1	000238760100001	1	0	0	0	0	0	0	0	0	0	1	0	0	0	0	1
106	1	000240307600001	0	0	0	0	1	0	0	0	0	1	0	0	0	0	1	0
107	1	000240307600002	0	0	0	0	0	0	0	0	1	0	0	0	0	0	1	0
108	1	000240307600003	0	0	0	0	0	0	0	0	1	0	0	0	0	0	1	0
109	1	000240307600004	0	0	0	0	0	0	0	0	1	0	0	0	0	0	1	0
110	1	000240307600005	0	0	0	0	0	0	0	0	1	0	0	0	0	0	1	0
111	1	000240307600006	0	0	0	0	0	0	0	0	1	0	0	0	0	0	1	0
112	1	000240579600013	0	0	0	0	0	0	0	0	0	1	0	0	0	0	0	1
113	1	000240635800003	1	0	0	0	0	0	0	0	0	0	1	0	0	0	1	0
114	1	000241382500038	0	0	0	0	1	0	0	0	0	1	0	0	0	0	1	0
115	1	000241487100008	1	0	0	0	0	0	0	0	0	0	1	0	0	0	0	1
116	1	000241887800024	0	0	0	0	0	1	0	0	0	1	0	0	0	0	1	0
117	1	000242249400024	0	0	0	0	0	0	1	0	0	1	0	0	0	0	1	0
118	1	000243569600002	0	0	0	0	0	0	0	0	1	0	0	0	0	0	1	0
119	1	000243976000003	1	0	0	0	0	0	0	0	0	0	1	0	0	0	1	0
120	1	000244360900002	0	1	0	0	0	0	0	0	0	0	1	0	0	0	0	1
121	1	000244382000018	1	0	0	0	0	0	0	0	0	0	1	0	0	0	0	1
122	1	000244729600026	0	1	0	0	0	0	0	0	0	0	1	0	0	0	0	1
123	1	000245845600003	1	0	0	0	0	0	0	0	0	0	1	0	0	0	1	0
124	1	000247140500002	1	0	0	0	0	0	0	0	0	0	1	0	0	0	1	0
125	1	000247356600012	0	0	0	0	0	0	0	0	1	0	0	0	0	0	0	1
126	1	000247363000008	0	0	0	0	0	0	0	0	0	1	0	0	0	0	1	0
127	1	000247888200003	0	0	0	0	0	0	0	0	1	0	0	0	0	0	1	0
128	1	000248265100039	0	0	0	0	0	0	0	0	1	0	0	0	0	0	1	0
129	1	000248468500007	0	1	0	0	0	0	0	0	0	0	1	0	0	0	0	1
130	1	000248469700008	1	0	0	0	0	0	0	0	0	0	1	0	0	0	0	1
131	1	000248598800003	0	0	0	0	1	0	0	0	0	1	0	0	0	0	1	0
132	1	000249296700009	0	0	0	0	0	0	0	0	1	0	0	0	0	0	1	0
133	1	000250230600013	0	1	0	0	0	0	0	0	0	0	1	0	0	0	1	0
134	1	000250260100023	1	0	0	0	0	0	0	0	0	0	1	0	0	0	1	0
135	1	000250260100024	1	0	0	0	0	0	0	0	0	0	1	0	0	0	0	1
136	1	000250556100060	0	0	1	0	0	0	0	0	0	0	1	0	0	0	1	0
137	1	000250582500002	1	0	0	0	0	0	0	0	0	0	1	0	0	0	1	0
138	1	000251188100024	1	0	0	0	0	0	0	0	0	0	1	0	0	0	1	0
139	1	000251695100001	1	0	0	0	0	0	0	0	0	0	1	0	0	0	1	0
140	1	000251786600006	0	0	0	0	0	0	0	0	1	0	0	0	0	0	0	1
141	1	000252246400024	0	1	0	0	0	0	0	0	0	0	1	0	0	0	1	0
142	1	000252295200006	0	0	0	0	0	0	0	0	0	1	0	0	0	0	0	1
143	1	000252455700002	0	0	0	0	0	0	0	0	0	0	1	0	0	0	0	1
144	1	000252663200008	1	0	0	0	0	0	0	0	0	0	1	0	0	0	1	0
145	1	000252663200009	1	0	0	0	0	0	0	0	0	0	1	0	0	0	1	0
146	1	000252751900003	0	0	0	0	1	0	0	0	0	1	0	0	0	0	1	0
147	1	000252777600004	0	1	0	0	0	0	0	0	0	0	1	0	0	0	0	1
148	1	000253748500001	0	1	0	0	0	0	0	0	0	0	1	0	0	0	0	1
149	1	000253786600011	1	0	0	0	0	0	0	0	0	0	1	0	0	0	1	0
150	1	000254072700076	1	0	0	0	0	0	0	0	0	0	1	0	0	0	0	1
151	1	000254072700077	1	0	0	0	0	0	0	0	0	0	1	0	0	0	1	0
152	1	000254234800002	1	0	0	0	0	0	0	0	0	0	1	0	0	0	1	0
153	1	000254299400005	0	0	0	0	0	0	0	0	1	0	0	0	0	0	0	1
154	1	000254375100018	1	0	0	0	0	0	0	0	0	0	1	0	0	0	1	0
155	1	000254504700006	0	0	0	0	0	0	0	0	1	0	0	0	0	0	1	0
156	1	000254648500039	0	1	0	0	0	0	0	0	0	0	1	0	0	0	0	1
157	1	000254893600006	0	0	0	0	1	0	0	0	0	1	0	0	0	0	0	1
158	1	000255138700008	0	1	0	0	0	0	0	0	0	0	1	0	0	0	1	0
159	1	000255343800019	1	0	0	0	0	0	0	0	0	0	1	0	0	0	0	1
160	1	000255463600014	1	0	0	0	0	0	0	0	0	0	1	0	0	0	1	0
161	1	000255499200012	0	0	0	0	0	0	0	0	1	0	0	0	0	0	0	1
162	1	000255499200014	0	0	0	0	0	0	0	0	1	0	0	0	0	0	0	1
163	1	000255511200008	0	1	0	0	0	0	0	0	0	0	1	0	0	0	1	0
164	1	000256233000021	0	0	0	0	0	0	0	0	0	1	0	0	0	0	1	0
165	1	000256233000034	0	0	0	0	1	0	0	0	0	1	0	0	0	0	1	0
166	1	000256357600001	0	0	0	0	1	0	0	0	0	1	0	0	0	0	1	0
167	1	000256415300008	0	1	0	0	0	0	0	0	0	0	1	0	0	0	0	1
168	1	000256476100003	0	0	0	0	0	0	0	0	0	0	1	0	0	0	1	0
169	1	000256648600009	0	0	0	0	0	0	0	0	0	1	0	0	0	0	1	0
170	1	000256843000004	0	1	0	0	0	0	0	0	0	0	1	0	0	0	0	1
171	1	000257252400032	0	0	0	0	0	0	0	0	1	0	0	0	0	0	1	0
172	1	000257252400033	0	0	0	0	0	0	0	0	1	0	0	0	0	0	1	0
173	1	000257308500001	0	0	0	0	0	0	1	0	0	1	0	0	0	0	1	0
174	1	000257315100006	1	0	0	0	0	0	0	0	0	0	1	0	0	0	0	1
175	1	000257377400014	0	1	0	0	0	0	0	0	0	0	1	0	0	0	1	0
176	1	000257571500004	1	0	0	0	0	0	0	0	0	0	1	0	0	0	0	1
177	1	000257704900007	1	0	0	0	0	0	0	0	0	0	1	0	0	0	0	1
178	1	000257757700009	1	0	0	0	0	0	0	0	0	0	1	0	0	0	1	0
179	1	000258146500013	0	0	0	0	1	0	0	0	0	1	0	0	0	0	0	1
180	1	000258248000019	0	0	0	0	0	0	0	0	1	0	0	0	0	0	1	0
181	1	000258511000005	0	0	0	0	1	0	0	0	0	1	0	0	0	0	1	0
182	1	000258594600001	0	0	0	0	0	0	0	0	1	0	0	0	0	0	1	0
183	1	000258810800020	0	1	0	0	0	0	0	0	0	0	1	0	0	0	1	0
184	1	000258810800021	0	1	0	0	0	0	0	0	0	0	1	0	0	0	1	0
185	1	000258810800022	0	1	0	0	0	0	0	0	0	0	1	0	0	0	1	0
186	1	000258810800023	0	1	0	0	0	0	0	0	0	0	1	0	0	0	1	0
187	1	000258810800024	0	1	0	0	0	0	0	0	0	0	1	0	0	0	1	0
188	1	000258810800026	0	1	0	0	0	0	0	0	0	0	1	0	0	0	1	0
189	1	000258810800027	0	1	0	0	0	0	0	0	0	0	1	0	0	0	1	0
190	1	000258810800028	0	1	0	0	0	0	0	0	0	0	1	0	0	0	1	0
191	1	000258810800029	0	1	0	0	0	0	0	0	0	0	1	0	0	0	1	0
192	1	000258810800030	0	1	0	0	0	0	0	0	0	0	1	0	0	0	1	0
193	1	000259186800007	0	0	0	0	1	0	0	0	0	1	0	0	0	0	1	0
194	1	000259283600011	0	1	0	0	0	0	0	0	0	0	1	0	0	0	0	1
195	1	000259421200021	0	0	0	0	0	0	0	0	1	0	0	0	0	0	0	1
196	1	000259503200002	0	0	0	0	0	0	0	0	1	0	0	0	0	0	1	0
197	1	000259503200004	0	0	0	0	0	0	0	0	1	0	0	0	0	0	1	0
198	1	000259503200007	0	1	0	0	0	0	0	0	0	0	1	0	0	0	1	0
199	1	000259503200008	0	1	0	0	0	0	0	0	0	0	1	0	0	0	1	0
200	1	000259503200009	0	0	0	0	0	1	0	0	0	1	0	0	0	0	1	0
201	1	000259503200011	0	0	0	0	1	0	0	0	0	1	0	0	0	0	1	0
202	1	000259503200012	0	0	0	0	1	0	0	0	0	1	0	0	0	0	1	0
203	1	000259908400008	1	0	0	0	0	0	0	0	0	0	1	0	0	0	0	1
204	1	000260159500018	0	0	0	0	0	0	0	0	0	1	0	0	0	0	0	1
205	1	000260159500019	0	0	0	0	0	0	0	0	1	0	0	0	0	0	0	1
206	1	000260315400021	0	0	0	0	0	0	0	0	1	0	0	0	0	0	1	0
207	1	000260555200006	0	0	0	0	0	0	0	0	1	0	0	0	0	0	0	1
208	1	000260674100003	0	1	0	0	0	0	0	0	0	0	1	0	0	0	0	1
209	1	000260941800011	1	0	0	0	0	0	0	0	0	0	1	0	0	0	0	1
210	1	000261023700003	0	0	0	0	0	0	0	0	1	0	0	0	0	0	1	0
211	1	000261061000013	1	0	0	0	0	0	0	0	0	0	1	0	0	0	1	0
212	1	000261964100001	1	0	0	0	0	0	0	0	0	0	1	0	0	0	1	0
213	1	000262510500001	1	0	0	0	0	0	0	0	0	0	1	0	0	0	1	0
214	1	000262546800013	1	0	0	0	0	0	0	0	0	0	1	0	0	0	1	0
215	1	000262649900001	0	0	0	0	1	0	0	0	0	1	0	0	0	0	1	0
216	1	000262649900002	0	0	0	0	0	0	0	0	1	0	0	0	0	0	1	0
217	1	000262852200009	0	1	0	0	0	0	0	0	0	0	1	0	0	0	0	1
218	1	000263012600026	0	0	0	0	0	0	0	1	0	1	0	0	0	0	1	0
219	1	000263432800019	0	0	0	0	0	0	0	0	0	1	0	0	0	0	1	0
220	1	000263514700002	0	0	0	0	0	0	0	0	1	0	0	0	0	0	1	0
221	1	000263514700003	0	0	0	0	0	0	0	0	1	0	0	0	0	0	0	1
222	1	000263714700006	0	0	0	0	0	0	0	0	1	0	0	0	0	0	0	1
223	1	000263768200002	1	0	0	0	0	0	0	0	0	0	1	0	0	0	1	0
224	1	000264034800001	0	0	0	0	0	0	0	0	1	0	0	0	0	0	1	0
225	1	000264108800082	0	0	0	0	0	0	0	1	0	1	0	0	0	0	0	1
226	1	000264652900002	0	1	0	0	0	0	0	0	0	0	1	0	0	0	0	1
227	1	000265279500004	1	0	0	0	0	0	0	0	0	0	1	0	0	0	1	0
228	1	000265292100001	1	0	0	0	0	0	0	0	0	0	1	0	0	0	1	0
229	1	000265732000007	0	0	0	0	1	0	0	0	0	1	0	0	0	0	1	0
230	1	000265971200004	0	1	0	0	0	0	0	0	0	0	1	0	0	0	0	1
231	1	000266433800006	0	0	0	0	0	0	0	0	1	0	0	0	0	0	1	0
232	1	000266451900003	0	0	0	0	0	0	0	0	1	0	0	0	0	0	0	1
233	1	000266518100002	0	0	0	0	0	0	0	0	0	1	0	0	0	0	1	0
234	1	000266519100003	0	0	0	0	0	1	0	0	0	1	0	0	0	0	1	0
235	1	000266556300013	0	1	0	0	0	0	0	0	0	0	1	0	0	0	1	0
236	1	000266868600016	0	0	0	0	0	0	0	0	1	0	0	0	0	0	0	1
237	1	000267183900013	0	1	0	0	0	0	0	0	0	0	1	0	0	0	0	1
238	1	000267365400008	0	0	0	0	0	0	0	0	1	0	0	0	0	0	1	0
239	1	000267490200003	0	0	0	0	1	0	0	0	0	1	0	0	0	0	1	0
240	1	000267528300011	0	0	0	0	0	0	0	0	0	1	0	0	0	0	1	0
241	1	000267568800003	0	0	1	0	0	0	0	0	0	0	1	0	0	0	1	0
242	1	000268389900009	0	0	0	0	0	0	0	0	1	0	0	0	0	0	0	1
243	1	000268530200019	0	1	0	0	0	0	0	0	0	0	1	0	0	0	0	1
244	1	000268530200020	0	0	0	0	0	0	0	0	1	0	0	0	0	0	1	0
245	1	000268631700003	0	0	0	0	1	0	0	0	0	1	0	0	0	0	1	0
246	1	000268632100002	0	0	0	0	1	0	0	0	0	1	0	0	0	0	0	1
247	1	000268876600011	0	0	0	0	0	0	0	0	1	0	0	0	0	0	1	0
248	1	000269210600001	0	0	0	0	0	0	0	0	1	0	0	0	0	0	1	0
249	1	000269242800032	0	0	0	0	0	0	0	0	0	1	0	0	0	0	1	0
250	1	000269246200001	0	1	0	0	0	0	0	0	0	0	1	0	0	0	1	0
251	1	000269405000016	0	1	0	0	0	0	0	0	0	0	1	0	0	0	1	0
252	1	000269405000030	1	0	0	0	0	0	0	0	0	0	1	0	0	0	0	1
253	1	000269506500027	0	1	0	0	0	0	0	0	0	0	1	0	0	0	1	0
254	1	000269828100021	0	1	0	0	0	0	0	0	0	0	1	0	0	0	0	1
255	1	000269881400007	0	0	0	0	0	0	0	0	0	1	0	0	0	0	1	0
256	1	000269881400008	0	0	1	0	0	0	0	0	0	0	1	0	0	0	1	0
257	1	000269975800002	0	0	0	0	0	0	0	0	1	0	0	0	0	0	1	0
258	1	000270278000001	1	0	0	0	0	0	0	0	0	0	1	0	0	0	0	1
259	1	000270462600001	0	0	0	0	1	0	0	0	0	1	0	0	0	0	1	0
260	1	000270609400008	0	0	0	0	0	0	0	0	1	0	0	0	0	0	1	0
261	1	000270818600016	0	0	0	0	0	0	0	0	0	1	0	0	0	0	1	0
262	1	000271038700002	0	0	0	0	0	0	0	0	1	0	0	0	0	0	0	1
263	1	000271410300001	0	0	0	0	0	0	0	0	0	0	1	0	0	0	1	0
264	1	000271583400002	0	0	0	0	0	0	0	0	1	0	0	0	0	0	1	0
265	1	000271621100026	0	0	1	0	0	0	0	0	0	0	1	0	0	0	0	1
266	1	000271621100027	0	0	1	0	0	0	0	0	0	0	1	0	0	0	0	1
267	1	000271621100028	0	0	1	0	0	0	0	0	0	0	1	0	0	0	0	1
268	1	000271621100029	0	0	0	0	0	0	0	0	1	0	0	0	0	0	0	1
269	1	000272062100016	1	0	0	0	0	0	0	0	0	0	1	0	0	0	1	0
270	1	000272062400020	1	0	0	0	0	0	0	0	0	0	1	0	0	0	1	0
271	1	000272095700038	0	0	0	0	0	0	0	0	1	0	0	0	0	0	1	0
272	1	000272095700039	0	0	0	0	0	0	0	0	1	0	0	0	0	0	1	0
273	1	000272239400004	0	0	0	0	0	0	0	0	1	0	0	0	0	0	1	0
274	1	000272900500046	0	0	0	0	0	0	0	0	1	0	0	0	0	0	1	0
275	1	000272900500047	0	0	0	0	0	1	0	0	0	1	0	0	0	0	1	0
276	1	000272900500048	0	0	0	0	0	0	0	0	0	1	0	0	0	0	1	0
277	1	000272900500049	0	0	0	0	0	0	0	0	1	0	0	0	0	0	1	0
278	1	000272900500050	0	0	0	0	0	0	0	0	1	0	0	0	0	0	1	0
279	1	000272900500051	0	0	0	0	0	0	0	0	1	0	0	0	0	0	1	0
280	1	000272900500052	0	0	0	0	0	0	0	0	0	1	0	0	0	0	1	0
281	1	000272900500053	0	0	0	0	1	0	0	0	0	1	0	0	0	0	1	0
282	1	000272900500054	0	0	0	0	0	0	0	0	0	1	0	0	0	0	1	0
283	1	000272900500055	0	0	0	0	0	0	0	1	0	1	0	0	0	0	1	0
284	1	000272900500056	0	0	0	0	0	1	0	0	0	1	0	0	0	0	1	0
285	1	000272900500057	0	0	0	0	0	0	0	0	0	1	0	0	1	0	1	0
286	1	000273017400001	0	0	0	0	0	0	0	0	1	0	0	0	0	0	1	0
287	1	000273394000015	0	0	0	0	0	0	0	0	1	0	0	0	0	0	1	0
288	1	000273480800004	1	0	0	0	0	0	0	0	0	0	1	0	0	0	0	1
289	1	000273594900001	0	0	0	0	0	0	0	0	0	1	0	0	0	0	1	0
290	1	000273648700010	0	0	0	0	0	0	0	0	1	0	0	0	0	0	0	1
291	1	000273648700011	0	0	0	0	0	0	0	0	1	0	0	0	0	0	0	1
292	1	000273827300004	0	0	0	0	0	0	0	0	1	0	0	0	0	0	1	0
293	1	000273985700002	0	0	0	0	0	0	0	0	0	0	1	0	0	0	1	0
294	1	000273985700048	0	1	0	0	0	0	0	0	0	0	1	0	0	0	1	0
295	1	000274020500018	0	0	0	0	0	0	0	0	1	0	0	0	0	0	1	0
296	1	000274020500021	0	0	0	0	0	0	0	0	0	1	0	0	0	0	1	0
297	1	000274112700012	1	0	0	0	0	0	0	0	0	0	1	0	0	0	1	0
298	1	000274112700015	1	0	0	0	0	0	0	0	0	0	1	0	0	0	0	1
299	1	000274350400015	1	0	0	0	0	0	0	0	0	0	1	0	0	0	0	1
300	1	000274419400028	1	0	0	0	0	0	0	0	0	0	1	0	0	0	1	0
301	1	000274460600001	0	0	0	0	0	0	0	0	1	0	0	0	0	0	0	1
302	1	000274575800014	1	0	0	0	0	0	0	0	0	0	1	0	0	0	1	0
303	1	000274788200002	0	1	0	0	0	0	0	0	0	0	1	0	0	0	1	0
304	1	000274813800018	1	0	0	0	0	0	0	0	0	0	1	0	0	0	0	1
305	1	000274826200036	0	0	0	0	0	0	0	0	1	0	0	0	0	0	1	0
306	1	000274846100018	0	1	0	0	0	0	0	0	0	0	1	0	0	0	1	0
307	1	000274866000025	0	0	0	0	0	0	0	0	1	0	0	0	0	1	0	1
308	1	000274901100007	0	0	0	0	0	0	0	0	0	1	0	0	0	0	1	0
309	1	000274933800002	1	0	0	0	0	0	0	0	0	0	1	0	0	0	1	0
310	1	000275222100007	0	0	1	0	0	0	0	0	0	0	1	0	0	0	1	0
311	1	000275254400003	1	0	0	0	0	0	0	0	0	0	1	0	0	0	1	0
312	1	000275474000045	0	0	0	0	0	0	0	0	1	0	0	0	0	0	0	1
313	1	000275757500016	1	0	0	0	0	0	0	0	0	0	1	0	0	0	1	0
314	1	000275869800005	0	0	0	0	0	0	0	0	1	0	0	0	0	0	1	0
315	1	000275952500002	0	0	0	0	0	0	0	0	0	0	1	0	0	0	0	1
316	1	000276074404126	0	1	0	0	0	0	0	0	0	0	1	0	0	0	0	1
317	1	000276097900008	0	0	0	0	0	0	0	0	1	0	0	0	0	0	0	1
318	1	000276142400173	0	0	0	0	0	0	0	0	1	0	0	0	0	0	0	1
319	1	000276159500036	0	1	0	0	0	0	0	0	0	0	1	0	0	0	1	0
320	1	000276175700029	0	1	0	0	0	0	0	0	0	0	1	0	0	0	0	1
321	1	000276182200036	0	0	0	0	0	0	0	0	1	0	0	0	0	0	1	0
322	1	000276202200002	0	0	0	0	0	0	0	0	1	0	0	0	0	0	1	0
323	1	000276205000003	0	0	0	0	0	0	0	0	1	0	0	0	0	0	1	0
324	1	000276472500007	0	0	0	0	0	0	1	0	0	1	0	0	0	0	1	0
325	1	000276634200008	0	0	0	0	0	0	0	0	1	0	0	0	0	0	1	0
326	1	000276743700015	0	0	0	0	0	0	0	0	1	0	0	0	0	0	1	0
327	1	000276803300012	0	0	0	0	0	0	0	0	1	0	0	0	0	0	0	1
328	1	000277357100012	0	0	0	0	0	0	0	0	1	0	0	0	0	0	1	0
329	1	000277357100019	0	0	0	0	0	0	0	0	1	0	0	0	0	0	1	0
330	1	000277462300004	0	0	0	0	0	0	0	0	1	0	0	0	0	0	0	1
331	1	000277601700004	0	0	0	0	0	1	0	0	0	1	0	0	0	0	1	0
332	1	000277606100007	0	0	0	0	0	0	0	0	1	0	0	0	0	0	1	0
333	1	000277606100008	0	0	0	0	0	0	0	0	1	0	0	0	0	0	1	0
334	1	000277677900001	0	0	0	0	0	0	0	0	1	0	0	0	0	0	1	0
335	1	000277685800022	0	0	0	0	0	0	1	0	0	1	0	0	0	0	1	0
336	1	000277760000034	0	0	0	0	0	0	1	0	0	1	0	0	0	0	1	0
337	1	000277841400001	1	0	0	0	0	0	0	0	0	0	1	0	0	0	0	1
338	1	000277940100002	0	0	0	0	0	0	0	0	1	0	0	0	0	0	0	1
339	1	000278552800004	0	0	0	0	0	0	0	0	1	0	0	0	0	0	0	1
340	1	000278561900040	0	0	0	0	0	0	0	0	1	0	0	0	0	0	1	0
341	1	000278743200006	0	0	0	0	1	0	0	0	0	1	0	0	0	0	1	0
342	1	000279029700002	0	1	0	0	0	0	0	0	0	0	1	0	0	0	0	1
343	1	000279029700011	0	1	0	0	0	0	0	0	0	0	1	0	0	0	0	1
344	1	000279152600004	1	0	0	0	0	0	0	0	0	0	1	0	0	0	0	1
345	1	000279170900016	0	0	0	0	0	1	0	0	0	1	0	0	0	0	0	1
346	1	000279234900014	0	0	0	0	0	0	0	0	1	0	0	0	0	0	0	1
347	1	000279369500006	1	0	0	0	0	0	0	0	0	0	1	0	0	0	0	1
348	1	000279369500012	0	0	0	0	0	0	0	0	0	0	1	0	0	0	1	0
349	1	000279673300007	0	0	0	0	0	0	0	1	0	1	0	0	0	0	1	0
350	1	000279851400016	0	0	0	0	1	0	0	0	0	1	0	0	0	0	1	0
351	1	000280237900011	0	0	0	0	0	0	0	0	1	0	0	0	0	0	1	0
352	1	000280374100002	0	1	0	0	0	0	0	0	0	0	1	0	0	0	0	1
353	1	000280523100004	0	0	0	0	0	0	0	0	1	0	0	0	0	1	0	1
354	1	000280736300004	1	0	0	0	0	0	0	0	0	0	1	0	0	0	1	0
355	1	000281012600012	0	0	0	0	0	0	0	0	0	1	0	0	0	0	1	0
356	1	000281292100032	0	1	0	0	0	0	0	0	0	0	1	0	0	0	0	1
357	1	000281467500012	0	0	0	0	1	0	0	0	0	1	0	0	0	0	1	0
358	1	000281534200007	0	0	0	0	0	0	0	0	1	0	0	0	0	0	1	0
359	1	000281637800015	0	0	0	0	0	0	0	0	1	0	0	0	0	0	1	0
360	1	000281686200011	1	0	0	0	0	0	0	0	0	0	1	0	0	0	1	0
361	1	000282003700011	0	0	0	0	1	0	0	0	0	1	0	0	0	0	1	0
362	1	000282172700010	0	0	0	0	1	0	0	0	0	1	0	0	0	0	1	0
363	1	000282273700010	0	0	0	0	1	0	0	0	0	1	0	0	0	0	1	0
364	1	000282318200003	0	0	0	0	1	0	0	0	0	1	0	0	0	0	1	0
365	1	000282413600008	1	0	0	0	0	0	0	0	0	0	1	0	0	0	0	1
366	1	000282419700006	1	0	0	0	0	0	0	0	0	0	1	0	0	0	1	0
367	1	000282431300006	0	0	0	0	0	0	1	0	0	1	0	0	0	0	1	0
368	1	000282558600004	1	0	0	0	0	0	0	0	0	0	1	0	0	0	0	1
369	1	000282558700001	1	0	0	0	0	0	0	0	0	0	1	0	0	0	1	0
370	1	000282558700002	0	0	0	0	0	0	0	0	1	0	0	0	0	0	1	0
371	1	000282699200011	1	0	0	0	0	0	0	0	0	0	1	0	0	0	0	1
372	1	000282919800007	0	0	0	0	0	0	0	0	1	0	0	0	0	0	0	1
373	1	000283029600009	0	0	0	0	0	0	0	0	0	1	0	0	0	1	0	1
374	1	000283602400002	0	0	0	0	1	0	0	0	0	1	0	0	0	0	1	0
375	1	000283700900022	0	1	0	0	0	0	0	0	0	0	1	0	0	0	1	0
376	1	000283786900007	0	0	0	0	0	0	0	0	1	0	0	0	0	0	1	0
377	1	000283805300011	1	0	0	0	0	0	0	0	0	0	1	0	0	0	0	1
378	1	000283872100006	1	0	0	0	0	0	0	0	0	0	1	0	0	0	1	0
379	1	000283905400017	0	0	0	0	0	0	0	0	1	0	0	0	0	0	1	0
380	1	000283914700007	0	0	0	0	0	0	0	0	1	0	0	0	0	0	1	0
381	1	000283914700008	0	0	0	0	0	0	0	0	1	0	0	0	0	0	1	0
382	1	000283914700009	0	0	0	0	0	0	0	0	1	0	0	0	0	0	1	0
383	1	000283914700010	0	0	0	0	0	0	0	0	1	0	0	0	0	0	1	0
384	1	000283914700028	0	0	0	0	0	0	0	0	1	0	0	0	0	0	1	0
385	1	000283915400029	0	0	0	0	0	0	0	0	1	0	0	0	0	0	1	0
386	1	000283915600017	0	0	0	0	0	0	0	0	1	0	0	0	0	0	1	0
387	1	000284031700006	1	0	0	0	0	0	0	0	0	0	1	0	0	0	0	1
388	1	000284177600013	0	0	0	0	0	0	0	0	1	0	0	0	0	0	1	0
389	1	000284336100004	1	0	0	0	0	0	0	0	0	0	1	0	0	0	0	1
390	1	000284344200010	0	0	0	0	0	0	0	0	1	0	0	0	0	0	1	0
391	1	000284481500001	0	0	0	0	1	0	0	0	0	1	0	0	0	0	1	0
392	1	000284508400011	0	0	0	0	0	0	0	0	1	0	0	0	0	0	1	0
393	1	000284529000019	0	0	0	1	0	0	0	0	0	0	1	0	0	0	1	0
394	1	000284584200022	0	0	0	0	0	0	0	0	1	0	0	0	0	0	1	0
395	1	000284721100011	0	0	0	0	0	0	0	0	1	0	0	0	0	0	0	1
396	1	000284762400035	0	1	0	0	0	0	0	0	0	0	1	0	0	0	1	0
397	1	000284863100066	0	0	0	0	1	0	0	0	0	1	0	0	0	0	1	0
398	1	000285108900001	1	0	0	0	0	0	0	0	0	0	1	0	0	0	1	0
399	1	000285371800006	1	0	0	0	0	0	0	0	0	0	1	0	0	0	0	1
400	1	000285389300022	1	0	0	0	0	0	0	0	0	0	1	0	0	0	1	0
401	1	000285445900006	0	0	0	0	0	0	0	0	1	0	0	0	0	0	1	0
402	1	000285574100008	0	1	0	0	0	0	0	0	0	0	1	0	0	0	1	0
403	1	000285735700003	0	1	0	0	0	0	0	0	0	0	1	0	0	0	1	0
404	1	000285955600001	0	0	0	0	0	0	0	0	1	0	0	0	0	0	1	0
405	1	000286225100007	1	0	0	0	0	0	0	0	0	0	1	0	0	0	1	0
406	1	000286723100002	0	0	0	0	0	0	0	0	1	0	0	0	0	0	0	1
407	1	000286794900010	0	0	0	0	1	0	0	0	0	1	0	0	0	0	1	0
408	1	000286794900016	0	0	0	0	0	0	0	0	1	0	0	0	0	0	1	0
409	1	000286845400002	0	0	0	0	0	0	0	0	1	0	0	0	0	0	0	1
410	1	000286845400011	0	0	0	0	0	0	0	0	1	0	0	0	0	0	0	1
411	1	000286999200006	0	0	0	0	0	0	0	0	1	0	0	0	0	0	1	0
412	1	000287004300008	0	0	0	0	0	0	0	0	1	0	0	0	0	0	0	1
413	1	000287189300003	0	1	0	0	0	0	0	0	0	0	1	0	0	0	0	1
414	1	000287219600002	0	0	0	0	0	0	0	0	1	0	0	0	0	0	0	1
415	1	000287336000018	1	0	0	0	0	0	0	0	0	0	1	0	0	0	0	1
416	1	000287508700003	1	0	0	0	0	0	0	0	0	0	1	0	0	0	1	0
417	1	000287892400025	1	0	0	0	0	0	0	0	0	0	1	0	0	0	0	1
418	1	000287903300006	1	0	0	0	0	0	0	0	0	0	1	0	0	0	0	1
419	1	000288095500005	0	0	0	0	0	0	0	0	1	0	0	0	0	0	0	1
420	1	000288133400001	0	0	0	0	0	0	0	0	1	0	0	0	0	0	1	0
421	1	000288146200054	0	0	1	0	0	0	0	0	0	0	1	0	0	0	1	0
422	1	000288305400006	1	0	0	0	0	0	0	0	0	0	1	0	0	0	1	0
423	1	000288306700023	1	0	0	0	0	0	0	0	0	0	1	0	0	0	1	0
424	1	000288327900003	0	0	0	0	0	1	0	0	0	1	0	0	0	0	0	1
425	1	000288413700026	0	1	0	0	0	0	0	0	0	0	1	0	0	1	0	1
426	1	000288511300001	0	0	0	0	0	0	0	1	0	1	0	0	0	0	1	0
427	1	000288927300025	0	1	0	0	0	0	0	0	0	0	1	0	0	0	0	1
428	1	000289117100015	1	0	0	0	0	0	0	0	0	0	1	0	0	0	1	0
429	1	000289124900001	0	1	0	0	0	0	0	0	0	0	1	0	0	0	1	0
430	1	000289124900003	0	1	0	0	0	0	0	0	0	0	1	0	0	0	1	0
431	1	000289124900009	0	1	0	0	0	0	0	0	0	0	1	0	0	0	1	0
432	1	000289207700014	0	0	0	0	1	0	0	0	0	1	0	0	0	0	0	1
433	1	000289613600002	0	1	0	0	0	0	0	0	0	0	1	0	0	0	1	0
434	1	000289649200001	0	0	0	0	0	0	0	0	1	0	0	0	0	0	1	0
435	1	000289649200002	0	0	0	0	1	0	0	0	0	1	0	0	0	0	1	0
436	1	000289649200003	0	0	0	0	1	0	0	0	0	1	0	0	0	0	1	0
437	1	000289649200004	0	0	0	0	0	0	0	0	0	1	0	0	0	0	1	0
438	1	000289649200005	0	0	0	0	1	0	0	0	0	1	0	0	0	0	1	0
439	1	000289649200006	0	0	0	0	1	0	0	0	0	1	0	0	0	0	1	0
440	1	000289970800005	0	0	0	0	0	0	0	0	0	1	0	0	0	0	1	0
441	1	000290000800002	0	0	0	0	1	0	0	0	0	1	0	0	0	0	0	1
442	1	000290132800013	1	0	0	0	0	0	0	0	0	0	1	0	0	0	0	1
443	1	000290193600004	1	0	0	0	0	0	0	0	0	0	1	0	0	0	1	0
444	1	000290285600007	0	0	0	0	0	0	0	0	1	0	0	0	0	1	0	1
445	1	000290616100010	0	0	1	0	0	0	0	0	0	0	1	0	0	0	1	0
446	1	000290618600016	0	0	0	0	0	1	0	0	0	1	0	0	0	0	1	0
447	1	000290677200013	0	1	0	0	0	0	0	0	0	0	1	0	0	0	1	0
448	1	000290843900049	0	0	0	1	0	0	0	0	0	0	1	0	0	0	0	1
449	1	000291128700022	0	1	0	0	0	0	0	0	0	0	1	0	0	0	1	0
450	1	000291279900004	0	0	0	0	0	0	0	0	1	0	0	0	0	0	0	1
451	1	000291682300009	0	1	0	0	0	0	0	0	0	0	1	0	0	0	1	0
452	1	000291733700007	0	0	0	0	0	0	0	0	1	0	0	0	0	0	1	0
453	1	000291737700004	0	0	0	0	0	0	0	0	1	0	0	0	0	0	0	1
454	1	000291737800008	0	0	0	0	1	0	0	0	0	1	0	0	0	0	0	1
455	1	000291737800013	0	0	0	0	0	0	0	0	1	0	0	0	0	0	1	0
456	1	000291739700007	1	0	0	0	0	0	0	0	0	0	1	0	0	0	1	0
457	1	000292177500002	1	0	0	0	0	0	0	0	0	0	1	0	0	0	0	1
458	1	000292272900006	0	0	0	0	0	0	0	0	1	0	0	0	0	0	1	0
459	1	000292352400029	0	0	0	0	0	0	0	0	1	0	0	0	0	0	1	0
460	1	000292715100021	0	0	0	0	0	0	0	0	1	0	0	0	0	0	0	1
461	1	000292859600024	1	0	0	0	0	0	0	0	0	0	1	0	0	0	0	1
462	1	000293048700006	1	0	0	0	0	0	0	0	0	0	1	0	0	0	0	1
463	1	000293048700014	1	0	0	0	0	0	0	0	0	0	1	0	0	0	1	0
464	1	000293147500009	0	0	0	0	0	0	0	0	1	0	0	0	0	1	0	1
465	1	000293163900005	1	0	0	0	0	0	0	0	0	0	1	0	0	0	0	1
466	1	000293196400067	0	0	1	0	0	0	0	0	0	0	1	0	0	0	1	0
467	1	000293209300006	0	0	0	0	1	0	0	0	0	1	0	0	0	1	0	1
468	1	000293853300020	0	0	0	0	0	0	0	0	1	0	0	0	0	0	0	1
469	1	000294155900003	1	0	0	0	0	0	0	0	0	0	1	0	0	0	1	0
470	1	000294353300002	0	0	0	0	1	0	0	0	0	1	0	0	0	0	1	0
471	1	000294464000016	1	0	0	0	0	0	0	0	0	0	1	0	0	0	1	0
472	1	000294496700005	0	0	0	0	0	1	0	0	0	1	0	0	0	0	1	0
473	1	000294647400002	0	0	0	0	0	0	0	0	1	0	0	0	0	0	0	1
474	1	000294800000009	1	0	0	0	0	0	0	0	0	0	1	0	0	0	1	0
475	1	000294943500006	0	0	0	0	1	0	0	0	0	1	0	0	0	0	0	1
476	1	000295103400005	0	0	0	0	0	0	0	0	1	0	0	0	0	0	1	0
477	1	000295910900009	0	0	0	0	0	0	0	0	1	0	0	0	0	0	1	0
478	1	000295942600009	0	0	0	0	0	0	0	0	1	0	0	0	0	0	1	0
479	1	000296212700002	0	0	0	0	0	0	0	0	1	0	0	0	0	0	1	0
480	1	000296967900025	0	0	0	0	0	1	0	0	0	1	0	0	0	0	0	1
481	1	000297003300002	0	0	0	0	0	0	0	0	1	0	0	0	0	0	0	1
482	1	000297028000020	1	0	0	0	0	0	0	0	0	0	1	0	0	0	1	0
483	1	000297059700015	0	0	0	0	1	0	0	0	0	1	0	0	0	0	0	1
484	1	000297350700026	0	0	0	0	1	0	0	0	0	1	0	0	0	0	1	0
485	1	000297350700027	0	0	0	0	0	0	0	0	1	0	0	0	0	0	1	0
486	1	000297353100031	0	0	0	0	0	0	0	0	1	0	0	0	0	0	0	1
487	1	000297366900010	1	0	0	0	0	0	0	0	0	0	1	0	0	0	0	1
488	1	000297562300032	0	0	0	0	0	0	0	0	0	1	0	0	0	0	1	0
489	1	000297745800003	1	0	0	0	0	0	0	0	0	0	1	0	0	0	1	0
490	1	000298123400019	1	0	0	0	0	0	0	0	0	0	1	0	0	0	1	0
491	1	000298289400014	0	0	0	0	0	0	0	0	1	0	0	0	0	0	1	0
492	1	000298289400040	0	0	1	0	0	0	0	0	0	0	1	0	0	0	1	0
493	1	000298299700107	0	0	1	0	0	0	0	0	0	0	1	0	0	0	0	1
494	1	000298299703031	0	0	0	0	0	0	0	0	0	0	1	0	0	0	0	1
495	1	000298299703032	0	0	0	0	0	0	0	0	0	0	1	0	0	0	0	1
496	1	000298299703034	0	0	1	0	0	0	0	0	0	0	1	0	0	0	0	1
497	1	000298299703036	1	0	0	0	0	0	0	0	0	0	1	0	0	0	0	1
498	1	000298299703041	1	0	0	0	0	0	0	0	0	0	1	0	0	0	0	1
499	1	000298299703042	1	0	0	0	0	0	0	0	0	0	1	0	0	0	0	1
500	1	000298495700003	0	0	0	0	0	0	0	1	0	1	0	0	0	0	1	0
501	1	000298500100003	0	0	0	0	0	0	0	0	1	0	0	0	0	0	0	1
502	1	000298569500014	0	0	0	0	0	0	0	0	0	1	0	0	0	0	1	0
503	1	000298674700011	0	0	0	0	0	0	0	0	0	1	0	0	0	0	1	0
504	1	000298759400001	0	0	0	0	1	0	0	0	0	1	0	0	0	0	1	0
505	1	000298824500007	1	0	0	0	0	0	0	0	0	0	1	0	0	0	0	1
506	1	000299153600001	1	0	0	0	0	0	0	0	0	0	1	0	0	0	0	1
507	1	000299180200001	0	0	0	0	0	0	0	0	1	0	0	0	0	0	0	1
508	1	000299207300011	0	0	0	0	1	0	0	0	0	1	0	0	0	0	1	0
509	1	000299220200018	1	0	0	0	0	0	0	0	0	0	1	0	0	0	0	1
510	1	000299346900009	0	0	0	0	0	0	0	0	0	1	0	0	0	0	0	1
511	1	000299346900028	0	0	0	0	0	0	0	0	1	0	0	0	0	0	0	1
512	1	000299606600002	0	0	0	0	0	0	0	0	1	0	0	0	0	0	0	1
513	1	000299702000002	0	0	0	0	0	1	0	0	0	1	0	0	0	0	0	1
514	1	000299714000008	0	1	0	0	0	0	0	0	0	0	1	0	0	0	0	1
515	1	000299899300002	0	0	0	0	1	0	0	0	0	1	0	0	0	0	0	1
516	1	000299925000006	0	1	0	0	0	0	0	0	0	0	1	0	0	0	0	1
517	1	000300205200020	1	0	0	0	0	0	0	0	0	0	1	0	0	0	0	1
518	1	000300314500015	0	0	0	0	0	0	0	0	1	0	0	0	0	0	0	1
519	1	000300315900002	0	0	0	0	0	0	0	0	1	0	0	0	0	0	0	1
520	1	000300384900012	0	1	0	0	0	0	0	0	0	0	1	0	0	1	0	1
521	1	000300398800013	0	0	0	0	0	0	0	0	1	0	0	0	0	0	0	1
522	1	000300520100013	0	0	0	0	1	0	0	0	0	1	0	0	0	0	0	1
523	1	000300520100019	0	0	0	0	1	0	0	0	0	1	0	0	0	0	0	1
524	1	000300520100020	0	0	0	0	0	0	0	0	0	1	0	0	0	0	0	1
525	1	000300520100021	0	0	0	0	0	0	0	0	0	1	0	0	0	0	0	1
526	1	000300677800011	0	0	0	0	0	0	0	0	1	0	0	0	0	0	0	1
527	1	000301091500026	0	1	0	0	0	0	0	0	0	0	1	0	0	0	0	1
528	1	000301279500001	0	0	0	0	0	0	0	0	1	0	0	0	0	0	0	1
529	1	000301547500035	0	0	0	0	0	1	0	0	0	1	0	0	0	0	0	1
530	1	000301871000011	0	0	0	0	0	0	1	0	0	1	0	0	0	0	0	1
531	1	000302422200028	1	0	0	0	0	0	0	0	0	0	1	0	0	0	0	1
532	1	000302570400012	1	0	0	0	0	0	0	0	0	0	1	0	0	0	0	1
533	1	000302580600036	1	0	0	0	0	0	0	0	0	0	1	0	0	0	0	1
534	1	000302713700032	0	0	0	0	0	0	0	0	1	0	0	0	0	0	0	1
535	1	000302894901217	1	0	0	0	0	0	0	0	0	0	1	0	0	0	0	1
536	1	000302972500001	1	0	0	0	0	0	0	0	0	0	1	0	0	0	0	1
537	1	000303678600002	0	0	0	0	1	0	0	0	0	1	0	0	0	0	0	1
538	1	000303763600001	1	0	0	0	0	0	0	0	0	0	1	0	0	0	0	1
539	1	000303822700003	0	0	0	0	1	0	0	0	0	1	0	0	0	0	0	1
540	1	000304105600027	0	0	0	0	0	0	0	1	0	1	0	0	0	0	0	1
541	1	000304123800013	0	0	0	0	0	0	0	0	1	0	0	0	0	1	0	1
542	1	000304344500003	0	0	0	0	0	0	0	0	1	0	0	0	0	0	0	1
543	1	000304344500012	0	0	0	0	1	0	0	0	0	1	0	0	0	0	0	1
544	1	000304406800002	0	0	0	0	1	0	0	0	0	1	0	0	0	0	0	1
545	1	000304461600009	0	0	0	0	0	0	0	0	1	0	0	0	0	0	0	1
546	1	000304499700020	1	0	0	0	0	0	0	0	0	0	1	0	0	0	0	1
547	1	000304617700004	0	0	0	0	0	0	0	0	1	0	0	0	0	0	0	1
548	1	000304672000025	0	0	0	0	1	0	0	0	0	1	0	0	0	0	0	1
549	1	000304772800004	0	0	0	0	1	0	0	0	0	1	0	0	0	0	0	1
550	1	000304810100005	1	0	0	0	0	0	0	0	0	0	1	0	0	0	0	1
551	1	000304810100007	1	0	0	0	0	0	0	0	0	0	1	0	0	0	0	1
552	1	000304897500011	1	0	0	0	0	0	0	0	0	0	1	0	0	0	0	1
553	1	000305042300008	0	0	0	0	1	0	0	0	0	1	0	0	0	0	0	1
554	1	000305189000002	0	0	0	0	0	0	0	0	1	0	0	0	0	0	0	1
555	1	000305211500004	0	0	0	0	0	0	0	0	0	0	1	0	0	0	0	1
556	1	000305466800019	0	0	0	0	0	0	0	0	1	0	0	0	0	0	0	1
557	1	000305535600017	0	0	0	0	0	0	0	0	1	0	0	0	0	0	0	1
558	1	000305664700006	1	0	0	0	0	0	0	0	0	0	1	0	0	0	0	1
559	1	000305690200005	0	0	0	0	0	0	0	0	1	0	0	0	0	0	0	1
560	1	000305711300016	0	0	1	0	0	0	0	0	0	0	1	0	0	0	0	1
561	1	000305926300003	1	0	0	0	0	0	0	0	0	0	1	0	0	0	0	1
562	1	000306318300002	0	0	0	0	0	0	0	0	1	0	0	0	0	0	0	1
563	1	000306463500001	0	1	0	0	0	0	0	0	0	0	1	0	0	0	0	1
564	1	000306506500032	0	1	0	0	0	0	0	0	0	0	1	0	0	0	0	1
565	1	000306571800004	1	0	0	0	0	0	0	0	0	0	1	0	0	0	0	1
566	1	000306649400002	0	0	0	0	0	0	0	0	1	0	0	0	0	0	0	1
567	1	000306975300003	0	0	0	0	1	0	0	0	0	1	0	0	0	0	0	1
568	1	000307017800015	0	0	0	0	1	0	0	0	0	1	0	0	0	0	0	1
569	1	000307137900012	0	1	0	0	0	0	0	0	0	0	1	0	0	0	0	1
570	1	000307462300001	0	0	0	0	0	0	0	0	1	0	0	0	0	0	0	1
571	1	000307462300002	0	0	0	0	0	0	0	0	1	0	0	0	0	0	0	1
572	1	000307462300003	0	0	0	0	0	0	0	0	1	0	0	0	0	0	0	1
573	1	000307462300004	0	0	0	0	0	0	0	0	0	1	0	0	0	0	0	1
574	1	000307462300005	0	0	0	0	0	1	0	0	0	1	0	0	0	0	0	1
575	1	000307462300006	0	0	0	0	1	0	0	0	0	1	0	0	0	0	0	1
576	1	000307462300007	0	0	0	0	0	0	0	1	0	1	0	0	0	0	0	1
577	1	000307462300008	0	0	0	0	0	0	0	0	1	0	0	0	0	0	0	1
578	1	000307462300009	0	0	0	0	0	0	0	0	1	0	0	0	0	0	0	1
579	1	000307462300012	1	0	0	0	0	0	0	0	0	0	1	0	0	0	0	1
580	1	000307590300016	0	0	0	0	0	0	0	0	1	0	0	0	0	0	0	1
581	1	000307590300028	1	0	0	0	0	0	0	0	0	0	1	0	0	0	0	1
582	1	000307725300005	0	0	0	0	0	0	0	0	1	0	0	0	0	0	0	1
583	1	000307741700001	0	0	0	0	0	1	0	0	0	1	0	0	0	0	0	1
584	1	000307807000015	0	0	1	0	0	0	0	0	0	0	1	0	0	0	0	1
585	1	000308010600005	1	0	0	0	0	0	0	0	0	0	1	0	0	0	0	1
586	1	000308101800008	0	0	0	0	0	1	0	0	0	1	0	0	0	0	0	1
587	1	000308559100011	0	0	0	0	0	0	0	0	1	0	0	0	0	0	0	1
588	1	000308722900018	0	0	0	0	0	0	0	0	0	1	0	0	0	0	0	1
589	1	000308732700004	1	0	0	0	0	0	0	0	0	0	1	0	0	0	0	1
590	1	000308753800022	0	0	0	0	0	1	0	0	0	1	0	0	0	0	0	1
591	1	000308851400009	0	1	0	0	0	0	0	0	0	0	1	0	0	0	0	1
592	1	000308881400005	0	0	0	0	1	0	0	0	0	1	0	0	0	0	0	1
593	1	000308984100004	0	0	0	0	0	0	0	0	1	0	0	0	0	0	0	1
594	1	000309221700047	0	0	0	0	0	0	0	0	1	0	0	0	0	0	0	1
595	1	000309376200004	1	0	0	0	0	0	0	0	0	0	1	0	0	0	0	1
596	1	000309450300006	1	0	0	0	0	0	0	0	0	0	1	0	0	0	0	1
597	1	000309555300020	0	0	0	0	1	0	0	0	0	1	0	0	0	0	0	1
598	1	000309555300022	0	0	0	0	1	0	0	0	0	1	0	0	0	0	0	1
599	1	000309670200001	1	0	0	0	0	0	0	0	0	0	1	0	0	0	0	1
600	1	000309670200006	1	0	0	0	0	0	0	0	0	0	1	0	0	0	0	1
601	1	000309670200011	1	0	0	0	0	0	0	0	0	0	1	0	0	0	0	1
602	1	000309786300014	0	0	0	0	1	0	0	0	0	1	0	0	0	0	0	1
603	1	000309790500021	1	0	0	0	0	0	0	0	0	0	1	0	0	0	0	1
604	1	000309876900006	0	0	0	0	1	0	0	0	0	1	0	0	0	0	0	1
605	1	000309911100007	0	0	0	0	0	0	0	0	1	0	0	0	0	0	0	1
606	1	000310066300001	0	0	0	0	0	1	0	0	0	1	0	0	0	0	0	1
607	1	000310074200024	0	0	1	0	0	0	0	0	0	0	1	0	0	0	0	1
608	1	000310099500008	0	0	0	0	0	0	1	0	0	1	0	0	0	0	0	1
609	1	000310104100007	0	0	0	0	1	0	0	0	0	1	0	0	0	0	0	1
610	1	000310125000008	1	0	0	0	0	0	0	0	0	0	1	0	0	0	0	1
611	1	000310168900005	0	0	0	0	0	0	0	0	1	0	0	0	0	0	0	1
612	1	000310185300010	0	0	0	0	0	0	0	0	1	0	0	0	0	0	0	1
613	1	000310195800005	0	1	0	0	0	0	0	0	0	0	1	0	0	0	0	1
614	1	000310196200008	0	1	0	0	0	0	0	0	0	0	1	0	0	0	0	1
615	1	000310207300027	1	0	0	0	0	0	0	0	0	0	1	0	0	0	0	1
616	1	000310217900010	0	0	0	0	0	0	0	0	1	0	0	0	0	0	0	1
617	1	000310327700008	1	0	0	0	0	0	0	0	0	0	1	0	0	0	0	1
618	1	000310371800017	1	0	0	0	0	0	0	0	0	0	1	0	0	0	0	1
619	1	000310418800003	0	0	0	0	0	0	0	0	1	0	0	0	0	0	0	1
620	1	000310535400008	0	0	0	0	0	0	0	0	1	0	0	0	0	0	0	1
621	1	000310537900004	0	0	0	0	1	0	0	0	0	1	0	0	0	0	0	1
622	1	000310591600004	0	1	0	0	0	0	0	0	0	0	1	0	0	0	0	1
623	1	000310741600002	1	0	0	0	0	0	0	0	0	0	1	0	0	0	0	1
624	1	000311002700012	0	0	0	0	0	1	0	0	0	1	0	0	0	0	0	1
625	1	000311005200010	1	0	0	0	0	0	0	0	0	0	1	0	0	0	0	1
626	1	000311188300038	1	0	0	0	0	0	0	0	0	0	1	0	0	0	0	1
627	1	000311455900009	0	0	0	0	0	0	0	0	1	0	0	0	0	0	0	1
628	1	000311461200002	0	0	0	0	0	0	0	0	0	1	0	0	0	0	0	1
629	1	000311656100004	0	0	0	0	0	0	0	0	0	0	1	0	0	0	0	1
630	1	000311689800002	0	0	0	0	0	0	0	0	1	0	0	0	0	0	0	1
631	1	000311729700008	1	0	0	0	0	0	0	0	0	0	1	0	0	0	0	1
632	1	000311875900033	1	0	0	0	0	0	0	0	0	0	1	0	0	0	0	1
633	1	000311963600013	0	0	1	0	0	0	0	0	0	0	1	0	0	0	0	1
634	1	000312093300002	0	0	0	0	0	0	0	0	0	1	0	0	0	0	0	1
635	1	000312305400003	0	0	1	0	0	0	0	0	0	0	1	0	0	0	0	1
636	1	000312411300017	0	0	0	0	0	1	0	0	0	1	0	0	0	0	0	1
637	1	000312411300021	0	0	0	0	1	0	0	0	0	1	0	0	0	0	0	1
638	1	000312471700037	0	0	0	0	0	0	0	0	1	0	0	0	0	0	0	1
639	1	000312523800001	0	0	0	0	0	0	0	0	0	0	1	0	0	0	0	1
640	1	000312523800004	0	1	0	0	0	0	0	0	0	0	1	0	0	0	0	1
641	1	000312523800005	0	1	0	0	0	0	0	0	0	0	1	0	0	0	0	1
642	1	000312523800006	0	0	0	0	0	0	0	0	0	0	1	0	0	0	0	1
643	1	000312523800007	0	0	0	0	0	0	0	0	0	0	1	0	0	0	0	1
644	1	000312665300026	0	0	0	0	0	1	0	0	0	1	0	0	0	0	0	1
645	1	000312734100003	0	0	0	0	0	0	0	0	1	0	0	0	0	0	0	1
646	1	000312738100004	1	0	0	0	0	0	0	0	0	0	1	0	0	0	0	1
647	1	000312761900011	0	1	0	0	0	0	0	0	0	0	1	0	0	0	0	1
648	1	000312784900006	0	1	0	0	0	0	0	0	0	0	1	0	0	0	0	1
649	1	000313033100017	0	0	0	0	0	0	0	0	0	0	1	0	0	0	0	1
650	1	000313067000005	0	0	0	0	0	0	0	0	1	0	0	0	0	0	0	1
651	1	000313067000006	0	0	0	0	1	0	0	0	0	1	0	0	0	0	0	1
652	1	000313275400019	0	1	0	0	0	0	0	0	0	0	1	0	0	0	0	1
653	1	000313318000059	1	0	0	0	0	0	0	0	0	0	1	0	0	0	0	1
654	1	000313380800003	0	1	0	0	0	0	0	0	0	0	1	0	0	0	0	1
655	1	000313390200004	1	0	0	0	0	0	0	0	0	0	1	0	0	0	0	1
656	1	000313769900013	0	0	0	0	0	0	1	0	0	1	0	0	0	0	0	1
657	1	000314072900004	1	0	0	0	0	0	0	0	0	0	1	0	0	0	0	1
658	1	000314179500011	0	0	0	0	1	0	0	0	0	1	0	0	0	0	0	1
659	1	000314191800043	0	0	1	0	0	0	0	0	0	0	1	0	0	0	0	1
660	1	000314310800014	1	0	0	0	0	0	0	0	0	0	1	0	0	0	0	1
661	1	000314905000008	0	0	0	1	0	0	0	0	0	0	1	0	0	0	0	1
662	1	000315079300010	1	0	0	0	0	0	0	0	0	0	1	0	0	0	0	1
663	1	000315238100012	0	0	0	0	0	0	0	0	1	0	0	0	0	0	0	1
664	1	000315238500016	1	0	0	0	0	0	0	0	0	0	1	0	0	0	0	1
665	1	000315388200006	1	0	0	0	0	0	0	0	0	0	1	0	0	0	0	1
666	1	000315406100036	0	0	0	0	0	1	0	0	0	1	0	0	0	0	0	1
667	1	000315473000008	1	0	0	0	0	0	0	0	0	0	1	0	0	0	0	1
668	1	000315617200026	1	0	0	0	0	0	0	0	0	0	1	0	0	0	0	1
669	1	000315842100004	0	0	0	0	0	0	0	0	1	0	0	0	0	0	0	1
670	1	000315996800001	1	0	0	0	0	0	0	0	0	0	1	0	0	0	0	1
671	1	000316012700001	0	0	0	0	0	0	0	0	1	0	0	0	0	0	0	1
672	1	000316053400021	0	0	0	0	1	0	0	0	0	1	0	0	0	0	0	1
673	1	000316432700004	0	0	1	0	0	0	0	0	0	0	1	0	0	0	0	1
674	1	000316827500028	1	0	0	0	0	0	0	0	0	0	1	0	0	0	0	1
675	1	000316998300017	0	1	0	0	0	0	0	0	0	0	1	0	0	0	0	1
676	1	000316998300029	0	0	0	0	0	0	0	0	0	1	0	0	0	0	0	1
677	1	000317284700022	1	0	0	0	0	0	0	0	0	0	1	0	0	0	0	1
678	1	000317444700002	1	0	0	0	0	0	0	0	0	0	1	0	0	0	0	1
679	1	000317546000008	0	0	0	0	0	0	0	0	0	1	0	0	0	0	0	1
680	1	000317657500053	1	0	0	0	0	0	0	0	0	0	1	0	0	0	0	1
681	1	000317709100011	1	0	0	0	0	0	0	0	0	0	1	0	0	0	0	1
682	1	000317831000035	0	0	0	0	0	0	0	0	0	1	0	0	0	0	0	1
683	1	000317878300007	0	0	0	0	0	0	1	0	0	1	0	0	0	0	0	1
684	1	000317926500001	0	0	0	0	0	0	0	0	0	0	1	0	0	0	0	1
685	1	000317926500002	0	0	0	0	0	0	0	0	0	0	1	0	0	0	0	1
686	1	000317926500003	1	0	0	0	0	0	0	0	0	0	1	0	0	0	0	1
687	1	000317926500004	1	0	0	0	0	0	0	0	0	0	1	0	0	0	0	1
688	1	000317926500005	0	0	1	0	0	0	0	0	0	0	1	0	0	0	0	1
689	1	000317926500006	0	0	0	0	0	0	0	0	0	0	1	0	0	0	0	1
690	1	000317926500007	1	0	0	0	0	0	0	0	0	0	1	0	0	0	0	1
691	1	000317926500008	0	0	0	0	0	0	0	0	0	0	1	0	0	0	0	1
692	1	000317926500009	0	0	1	0	0	0	0	0	0	0	1	0	0	0	0	1
693	1	000317926500010	0	0	0	0	0	0	0	0	0	0	1	0	0	0	0	1
694	1	000317926800007	1	0	0	0	0	0	0	0	0	0	1	0	0	0	0	1
695	1	000317952200008	1	0	0	0	0	0	0	0	0	0	1	0	0	0	0	1
696	1	000317954700006	0	0	0	0	0	0	0	0	1	0	0	0	0	0	0	1
697	1	000318001000007	1	0	0	0	0	0	0	0	0	0	1	0	0	0	0	1
698	1	000318016700005	0	1	0	0	0	0	0	0	0	0	1	0	0	0	0	1
699	1	000318137000004	1	0	0	0	0	0	0	0	0	0	1	0	0	0	0	1
700	1	000318210900006	1	0	0	0	0	0	0	0	0	0	1	0	0	0	0	1
701	1	000318211800042	0	0	1	0	0	0	0	0	0	0	1	0	0	0	0	1
702	1	000318268900020	0	0	0	0	0	0	0	0	1	0	0	0	0	0	0	1
703	1	000318268900021	0	0	0	0	1	0	0	0	0	1	0	0	0	0	0	1
704	1	000318293300008	0	0	0	0	0	0	0	0	1	0	0	0	0	0	0	1
705	1	000318323100021	1	0	0	0	0	0	0	0	0	0	1	0	0	0	0	1
706	1	000318327500008	0	0	0	0	0	0	0	0	0	1	0	0	0	0	0	1
707	1	000318428300007	0	0	0	0	1	0	0	0	0	1	0	0	0	0	0	1
708	1	000319400400017	0	0	0	0	0	0	0	0	0	1	0	0	0	0	0	1
709	1	000319402000009	0	0	0	0	1	0	0	0	0	1	0	0	0	0	0	1
710	1	000319486400003	0	0	0	0	0	0	0	0	1	0	0	0	0	0	0	1
711	1	000319655200015	0	0	0	0	0	0	0	0	0	1	0	0	0	0	0	1
712	1	000320153000013	0	0	0	0	0	0	0	0	1	0	0	0	0	0	0	1
713	1	000320317500025	0	0	0	0	0	0	0	0	0	1	0	0	0	0	0	1
714	1	000320425100004	1	0	0	0	0	0	0	0	0	0	1	0	0	0	0	1
715	1	000320931100027	1	0	0	0	0	0	0	0	0	0	1	0	0	0	0	1
716	1	000321172600011	1	0	0	0	0	0	0	0	0	0	1	0	0	0	0	1
717	1	000321742600011	0	0	0	0	0	0	0	0	1	0	0	0	0	0	0	1
718	1	000321767200016	0	0	0	0	1	0	0	0	0	1	0	0	0	0	0	1
719	1	000321955300034	0	0	0	0	1	0	0	0	0	1	0	0	0	0	0	1
720	1	000322389100001	0	0	0	0	1	0	0	0	0	1	0	0	0	0	0	1
721	1	000322780100016	0	0	0	0	0	0	0	0	0	1	0	0	0	0	0	1
722	1	000323120800039	0	0	0	0	1	0	0	0	0	1	0	0	0	0	0	1
723	1	000323169400006	0	0	0	0	0	0	0	0	1	0	0	0	0	0	0	1
724	1	000323230100001	0	0	0	0	0	0	0	0	0	0	1	0	0	0	0	1
725	1	000323246000004	1	0	0	0	0	0	0	0	0	0	1	0	0	0	0	1
726	1	000323301300014	0	1	0	0	0	0	0	0	0	0	1	0	0	0	0	1
727	1	000323498700004	0	0	0	0	0	0	0	0	1	0	0	0	0	0	0	1
728	1	000323530900076	1	0	0	0	0	0	0	0	0	0	1	0	0	0	0	1
729	1	000323530900093	1	0	0	0	0	0	0	0	0	0	1	0	0	0	0	1
730	1	000323658400006	0	0	0	0	0	0	0	0	0	1	0	0	0	0	0	1
731	1	000324032900015	0	0	0	0	0	0	0	0	0	1	0	0	0	0	0	1
732	1	000324152800001	1	0	0	0	0	0	0	0	0	0	1	0	0	0	0	1
733	1	000324153700028	1	0	0	0	0	0	0	0	0	0	1	0	0	0	0	1
734	1	000324153700030	0	0	1	0	0	0	0	0	0	0	1	0	0	0	0	1
735	1	000324486300022	0	0	0	0	1	0	0	0	0	1	0	0	0	0	0	1
736	1	000324537500002	0	0	0	0	0	0	0	0	0	0	1	0	0	0	0	1
737	1	000324812200009	0	0	0	0	0	0	0	0	1	0	0	0	0	0	0	1
738	1	000325084900005	0	0	0	0	0	0	0	0	1	0	0	0	0	0	0	1
739	1	000325136200004	1	0	0	0	0	0	0	0	0	0	1	0	0	0	0	1
740	1	000325247100010	1	0	0	0	0	0	0	0	0	0	1	0	0	0	0	1
741	1	000325272000045	0	0	0	0	1	0	0	0	0	1	0	0	0	0	0	1
742	1	000325423500116	1	0	0	0	0	0	0	0	0	0	1	0	0	0	0	1
743	1	000325488600023	0	1	0	0	0	0	0	0	0	0	1	0	0	0	0	1
744	1	000325489300032	0	0	0	0	0	0	0	0	0	1	0	0	0	0	0	1
745	1	000325706300028	0	0	0	0	0	0	0	0	1	0	0	0	0	0	0	1
746	1	000325955100010	0	0	0	0	0	0	0	0	1	0	0	0	0	0	0	1
747	1	000326033400003	0	0	0	0	0	1	0	0	0	1	0	0	0	0	0	1
748	1	000326127500036	0	0	0	0	0	0	0	0	1	0	0	0	0	0	0	1
749	1	000326318300031	0	1	0	0	0	0	0	0	0	0	1	0	0	0	0	1
750	1	000326398900006	0	0	0	0	0	0	0	0	1	0	0	0	0	0	0	1
751	1	000326545100015	0	0	0	0	0	1	0	0	0	1	0	0	0	0	0	1
752	1	000326557600005	0	0	0	0	0	0	0	0	1	0	0	0	0	0	0	1
753	1	000326716300004	0	0	0	0	0	0	0	1	0	1	0	0	0	0	0	1
754	1	000326773400046	0	1	0	0	0	0	0	0	0	0	1	0	0	0	0	1
755	1	000326776400010	0	0	0	0	0	0	0	0	1	0	0	0	0	0	0	1
756	1	000326816100003	0	0	0	0	0	0	0	0	0	1	0	0	0	0	0	1
757	1	000326850700003	0	0	0	0	0	0	0	0	1	0	0	0	0	0	0	1
758	1	000327028100003	0	0	0	0	0	0	0	0	1	0	0	0	0	0	0	1
759	1	000327216000004	0	0	0	0	1	0	0	0	0	1	0	0	0	0	0	1
760	1	000327322700001	0	0	0	0	0	0	0	0	1	0	0	0	0	0	0	1
761	1	000327322700002	0	0	0	0	0	0	0	0	0	1	0	0	0	0	0	1
762	1	000327322700003	0	0	0	0	0	0	0	0	0	1	0	0	0	0	0	1
763	1	000327322700004	0	0	0	0	0	1	0	0	0	1	0	0	0	0	0	1
764	1	000327322700005	0	0	0	0	0	0	0	0	1	0	0	0	0	0	0	1
765	1	000327322700006	0	0	0	0	0	0	0	0	0	1	0	0	0	0	0	1
766	1	000327322700007	0	0	0	0	0	0	0	0	1	0	0	0	0	0	0	1
767	1	000327322700008	0	0	0	0	1	0	0	0	0	1	0	0	0	0	0	1
768	1	000327322700009	0	0	0	0	0	0	0	0	1	0	0	0	0	0	0	1
769	1	000327322700010	0	0	0	0	0	0	0	0	1	0	0	0	0	0	0	1
770	1	000327322700011	0	0	0	0	0	0	0	0	1	0	0	0	0	0	0	1
771	1	000327322700012	0	0	0	0	0	0	0	0	0	1	0	0	0	0	0	1
772	1	000327493200013	0	0	1	0	0	0	0	0	0	0	1	0	0	0	0	1
773	1	000327783600004	1	0	0	0	0	0	0	0	0	0	1	0	0	0	0	1
774	1	000328179400011	0	0	0	0	0	0	0	0	1	0	0	0	0	0	0	1
775	1	000328179400012	0	0	0	0	0	0	0	0	1	0	0	0	0	0	0	1
776	1	000328548600066	0	1	0	0	0	0	0	0	0	0	1	0	0	0	0	1
777	1	000328549100001	0	1	0	0	0	0	0	0	0	0	1	0	0	0	0	1
778	1	000328600900036	0	0	0	0	0	0	0	0	1	0	0	0	0	0	0	1
779	1	000328616800030	0	0	0	0	0	0	0	0	0	1	0	0	0	0	0	1
780	1	000328731800049	1	0	0	0	0	0	0	0	0	0	1	0	0	0	0	1
781	1	000328733100008	1	0	0	0	0	0	0	0	0	0	1	0	0	0	0	1
782	1	000328767200018	0	0	0	0	0	0	0	0	0	1	0	0	0	0	0	1
783	1	000328914000006	0	0	0	0	0	0	0	0	0	1	0	0	0	0	0	1
784	1	000329604900015	1	0	0	0	0	0	0	0	0	0	1	0	0	0	0	1
785	1	000329604900056	1	0	0	0	0	0	0	0	0	0	1	0	0	0	0	1
786	1	000329882800013	0	0	0	0	0	0	0	0	0	1	0	0	0	0	0	1
787	1	000329882800014	0	0	0	0	0	0	0	0	1	0	0	0	0	0	0	1
788	1	000329882900004	0	0	0	0	0	0	0	0	1	0	0	0	0	0	0	1
789	1	000329882900013	0	0	0	0	0	0	0	0	0	1	0	0	0	0	0	1
790	1	000329883100010	0	0	0	0	0	0	0	0	1	0	0	0	0	0	0	1
791	1	000329979500010	0	0	0	0	0	0	0	0	1	0	0	0	0	0	0	1
792	1	000330094700064	0	0	1	0	0	0	0	0	0	0	1	0	0	0	0	1
793	1	000330125100003	0	0	0	0	0	0	0	0	0	1	0	0	0	0	0	1
794	1	000330176100007	0	0	0	0	0	1	0	0	0	1	0	0	0	0	0	1
795	1	000330188100003	0	0	0	0	0	0	0	0	1	0	0	0	0	0	0	1
796	1	000330188100004	0	0	0	0	0	0	0	0	0	1	0	0	0	0	0	1
797	1	000330188100005	0	0	0	0	0	0	0	0	1	0	0	0	0	0	0	1
798	1	000330188100006	0	0	0	0	0	0	0	0	1	0	0	0	0	0	0	1
799	1	000330266500024	0	0	0	0	0	0	0	0	1	0	0	0	0	0	0	1
800	1	000330266500029	0	0	0	0	0	0	0	0	0	1	0	0	0	0	0	1
801	1	000330266700028	0	0	0	0	0	0	0	0	0	1	0	0	1	0	0	1
802	1	000330302400005	0	0	0	0	0	0	0	0	1	0	0	0	0	0	0	1
803	1	000330611800001	0	0	0	0	0	0	0	0	0	1	0	0	0	0	0	1
804	1	000330611800021	0	0	0	0	0	0	0	0	0	1	0	0	1	0	0	1
805	1	A1971K382200002	0	0	0	0	0	0	0	0	1	0	0	0	0	0	0	1
806	1	A1977DU15400004	0	0	0	0	0	0	0	0	1	0	0	0	0	0	0	1
807	1	A1991EW47000019	0	1	0	0	0	0	0	0	0	0	1	0	0	0	0	1
808	1	A1991EZ66600049	0	1	0	0	0	0	0	0	0	0	1	0	0	0	1	0
809	1	A1991HR98100002	0	1	0	0	0	0	0	0	0	0	1	0	0	0	0	1
810	1	A1991HR98100033	0	1	0	0	0	0	0	0	0	0	1	0	0	0	1	0
811	1	A1992JW94500060	0	1	0	0	0	0	0	0	0	0	1	0	0	0	0	1
812	1	A1993KV14900001	0	0	0	0	0	0	0	0	0	0	1	0	0	0	0	1
813	1	A1993MA54800008	0	0	0	0	0	0	0	1	0	1	0	0	0	0	0	1
814	1	A1993MU13200009	0	0	0	0	0	0	0	0	0	1	0	0	0	0	1	0
815	1	A1994MZ19600015	0	0	0	0	0	0	0	0	1	0	0	0	0	0	1	0
816	1	A1994NK75000005	1	0	0	0	0	0	0	0	0	0	1	0	0	0	0	1
817	1	A1994QC38600007	0	0	0	0	0	0	0	0	0	0	1	0	0	0	0	1
818	1	A1995RD19300129	0	1	0	0	0	0	0	0	0	0	1	0	0	0	0	1
819	1	A1995RT03500009	0	1	0	0	0	0	0	0	0	0	1	0	0	0	1	0
820	1	A1996VB19700002	0	0	0	0	0	0	0	0	0	1	0	0	0	0	1	0
821	1	A1996VB19700003	0	0	0	0	0	0	0	0	1	0	0	0	0	0	1	0
822	1	A1996VB19700004	0	0	0	0	0	0	0	0	1	0	0	0	0	0	1	0
823	1	A1996VB19700005	0	0	0	0	0	0	0	0	1	0	0	0	0	0	1	0
824	1	A1996VB19700006	0	0	0	0	0	0	0	0	1	0	0	0	0	0	0	1
825	1	A1997WZ67300083	0	1	0	0	0	0	0	0	0	0	1	0	0	0	0	1

## Sheet: Fig 1. WOS Trends
Publication Year	Theme	Records
2013	General Geoengineering	40
2013	SRM	49
2013	CDR	64
2013	Total	153
1977	General Geoengineering	1
1977	Total	1
1994	General Geoengineering	1
1994	CDR	2
1994	Total	3
1997	CDR	1
1997	Total	1
2003	SRM	2
2003	CDR	15
2003	Total	17
2004	General Geoengineering	2
2004	SRM	1
2004	CDR	23
2004	Total	26
2005	CDR	12
2005	Total	12
2006	General Geoengineering	8
2006	SRM	5
2006	CDR	11
2006	Total	24
2008	General Geoengineering	15
2008	SRM	15
2008	CDR	42
2008	Total	72
2010	General Geoengineering	52
2010	SRM	20
2010	CDR	43
2010	Total	115
2011	General Geoengineering	28
2011	SRM	26
2011	CDR	53
2011	Total	107
2012	General Geoengineering	37
2012	SRM	42
2012	CDR	61
2012	Total	140
2002	General Geoengineering	1
2002	SRM	1
2002	CDR	12
2002	Total	14
2009	General Geoengineering	30
2009	SRM	25
2009	CDR	29
2009	Total	84
2007	General Geoengineering	4
2007	SRM	2
2007	CDR	15
2007	Total	21
1971	General Geoengineering	1
1971	Total	1
1991	CDR	4
1991	Total	4
1992	CDR	1
1992	Total	1
1993	SRM	2
1993	CDR	1
1993	Total	3
1995	CDR	2
1995	Total	2
1996	General Geoengineering	4
1996	SRM	1
1996	Total	5
1999	SRM	1
1999	CDR	3
1999	Total	4
2000	General Geoengineering	1
2000	SRM	1
2000	CDR	2
2000	Total	4
2001	General Geoengineering	3
2001	CDR	6
2001	Total	9
1998	CDR	2
1998	Total	2

## Sheet: Fig 2. Co_Author Network SRM
# Records	Authors (Full Name)	# Records	Authors (Full Name)	Matrix Value				Note: Use Matrix Value and Remove Diagonal when mapping network.
2	[Anonymous]	2	[Anonymous]	2
1	Ackerman, Thomas P	1	Ackerman, Thomas P	1
1	Ackerman, Thomas P	2	Wood, Robert	1
1	Adcroft, A	1	Adcroft, A	1
1	Adcroft, A	1	Baughman, E	1
1	Adcroft, A	1	Degaetano, A	1
1	Adcroft, A	1	Gnanadesikan, Anand	1
1	Agrawal, Shubham	1	Agrawal, Shubham	1
1	Agrawal, Shubham	1	Bickel, J Eric	1
1	Allen, Myles R	1	Allen, Myles R	1
1	Allen, Myles R	4	Morgan, Granger	1
1	Allen, Myles R	5	Ricke, Katharine	1
6	Alterskajaer, Kari	6	Alterskajaer, Kari	6
6	Alterskajaer, Kari	8	Boucher, Olivier	4
6	Alterskajaer, Kari	15	Caldeira, Ken	1
6	Alterskajaer, Kari	3	Cole, Jason	2
6	Alterskajaer, Kari	2	Curry, Charles L	2
6	Alterskajaer, Kari	5	Forster, Piers M	1
6	Alterskajaer, Kari	8	Haywood, Jim M	2
6	Alterskajaer, Kari	10	Irvine, Peter J	2
6	Alterskajaer, Kari	4	Jenkins, Annabel K L	1
6	Alterskajaer, Kari	2	Ji, Duoying	2
6	Alterskajaer, Kari	8	Jones, Andy	3
6	Alterskajaer, Kari	1	Karam, Diana Bou	1
6	Alterskajaer, Kari	6	Korhonen, Hannele	1
6	Alterskajaer, Kari	12	Kravitz, Ben	3
6	Alterskajaer, Kari	6	Kristjansson, Jon Egill	6
6	Alterskajaer, Kari	5	Lunt, Daniel J	1
6	Alterskajaer, Kari	2	Moore, John C	2
6	Alterskajaer, Kari	2	Muri, Helene	2
6	Alterskajaer, Kari	6	Niemeier, Ulrike	5
6	Alterskajaer, Kari	5	Partanen, Antti-llari	1
6	Alterskajaer, Kari	9	Rasch, Philip	2
6	Alterskajaer, Kari	15	Robock, Alan	3
6	Alterskajaer, Kari	7	Schmidt, Hauke	4
6	Alterskajaer, Kari	3	Schulz, Michael	2
6	Alterskajaer, Kari	1	Seland, O	1
6	Alterskajaer, Kari	2	Singh, Balwinder	2
6	Alterskajaer, Kari	6	Tilmes, Simone	2
6	Alterskajaer, Kari	2	Timmreck, Claudia	1
6	Alterskajaer, Kari	3	Wang, Hailong	1
6	Alterskajaer, Kari	3	Watanabe, Shingo	3
6	Alterskajaer, Kari	1	Yang, Shuting	1
6	Alterskajaer, Kari	2	Yoon, Jin-Ho	2
1	Amato, Ivan	1	Amato, Ivan	1
2	Ammann, Caspar M	2	Ammann, Caspar M	2
2	Ammann, Caspar M	1	Buja, Lawrence	1
2	Ammann, Caspar M	1	Kaufman, Darrell S	1
2	Ammann, Caspar M	1	Meehl, Gerald A	1
2	Ammann, Caspar M	1	Otto-Bliesner, Bette L	1
2	Ammann, Caspar M	1	Schneider, David P	1
2	Ammann, Caspar M	1	Teng, Haiyan	1
2	Ammann, Caspar M	1	Washington, Warren M	1
1	Andreev, Yu V	1	Andreev, Yu V	1
1	Andreev, Yu V	1	Danilyan, B G	1
1	Andreev, Yu V	1	Eran'kov, V G	1
1	Andreev, Yu V	1	Gulevskii, V A	1
1	Andreev, Yu V	1	Ivanov, V N	1
1	Andreev, Yu V	2	Izrael, Yu A	1
1	Andreev, Yu V	1	Kulyapin, V P	1
1	Andreev, Yu V	1	Petrov, N N	1
1	Andreev, Yu V	1	Puzov, Yu A	1
1	Andreev, Yu V	5	Ryaboshapko, A G	1
1	Andreev, Yu V	1	Savchenko, A V	1
1	Andreev, Yu V	1	Zakharov, V M	1
1	Andrews, D J	1	Andrews, D J	1
1	Andrews, D J	1	Edirisinghe, M J	1
1	Andrews, D J	1	Evans, J R G	1
1	Andrews, D J	1	Simons, R R	1
1	Andrews, D J	1	Stride, E P J	1
1	Angel, Roger	1	Angel, Roger	1
1	Apt, Jay	1	Apt, Jay	1
1	Apt, Jay	11	Keith, David W	1
1	Apt, Jay	1	McClellan, Justin	1
1	Archer, David	1	Archer, David	1
1	Archer, David	1	Bauer, Eva	1
1	Archer, David	1	Brovkin, Victor	1
1	Archer, David	1	Claussen, Martin	1
1	Archer, David	1	Jaeger, Carlo	1
1	Archer, David	1	Petoukhov, Vladimir	1
1	Arola, Antti	1	Arola, Antti	1
1	Arola, Antti	1	Bergman, Tommi	1
1	Arola, Antti	2	Kerminen, Veli-Matti	1
1	Arola, Antti	3	Kokkola, Harri	1
1	Arola, Antti	6	Korhonen, Hannele	1
1	Arola, Antti	3	Lehtinen, Kari	1
1	Arola, Antti	5	Partanen, Antti-llari	1
1	Arola, Antti	2	Romakkaniemi, Sami	1
1	Arora, V K	1	Arora, V K	1
1	Arora, V K	3	Cole, Jason	1
1	Arora, V K	1	Fyfe, J C	1
1	Arora, V K	1	Scinocca, J F	1
8	Bala, Govindasamy	8	Bala, Govindasamy	8
8	Bala, Govindasamy	2	Ban-Weiss, George	1
8	Bala, Govindasamy	15	Caldeira, Ken	4
8	Bala, Govindasamy	3	Cao, Long	1
8	Bala, Govindasamy	1	Delire, C	1
8	Bala, Govindasamy	3	Duffy, P B	3
8	Bala, Govindasamy	1	Nag, Bappaditya	1
8	Bala, Govindasamy	1	Nemani, Rama	1
8	Bala, Govindasamy	2	Shin, Ho-Jeong	1
8	Bala, Govindasamy	2	Taylor, Karl E	1
8	Bala, Govindasamy	1	Thompson, S	1
2	Ban-Weiss, George	8	Bala, Govindasamy	1
2	Ban-Weiss, George	2	Ban-Weiss, George	2
2	Ban-Weiss, George	15	Caldeira, Ken	2
2	Ban-Weiss, George	3	Cao, Long	1
2	Ban-Weiss, George	1	Nemani, Rama	1
2	Ban-Weiss, George	2	Shin, Ho-Jeong	1
1	Banks, Michael	1	Banks, Michael	1
1	Barrett, Scott	1	Barrett, Scott	1
1	Bates, J Ray	1	Bates, J Ray	1
1	Battisti, David S	1	Battisti, David S	1
1	Battisti, David S	1	Bitz, Cecilia M	1
1	Battisti, David S	1	McCusker, Kelly E	1
1	Bauer, Eva	1	Archer, David	1
1	Bauer, Eva	1	Bauer, Eva	1
1	Bauer, Eva	1	Brovkin, Victor	1
1	Bauer, Eva	1	Claussen, Martin	1
1	Bauer, Eva	1	Jaeger, Carlo	1
1	Bauer, Eva	1	Petoukhov, Vladimir	1
1	Bauer, P	1	Bauer, P	1
1	Bauer, P	1	Klimke, M	1
1	Bauer, P	1	Seboldt, W	1
1	Baughman, E	1	Adcroft, A	1
1	Baughman, E	1	Baughman, E	1
1	Baughman, E	1	Degaetano, A	1
1	Baughman, E	1	Gnanadesikan, Anand	1
1	Beig, Gufran	1	Beig, Gufran	1
1	Bellon, Gilles	1	Bellon, Gilles	1
1	Bellon, Gilles	1	Bony, Sandrine	1
1	Bellon, Gilles	1	Denvil, Sebastien	1
1	Bellon, Gilles	1	Fermepin, Solange	1
1	Bellon, Gilles	1	Klocke, Daniel	1
1	Bellon, Gilles	1	Sherwood, Steven	1
1	Bellouin, Nicolas	1	Bellouin, Nicolas	1
1	Bellouin, Nicolas	8	Haywood, Jim M	1
1	Bellouin, Nicolas	8	Jones, Andy	1
1	Bellouin, Nicolas	1	Stephenson, David	1
1	Benduhn, F	1	Benduhn, F	1
1	Benduhn, F	3	Lawrence, Mark	1
1	Bergman, Tommi	1	Arola, Antti	1
1	Bergman, Tommi	1	Bergman, Tommi	1
1	Bergman, Tommi	2	Kerminen, Veli-Matti	1
1	Bergman, Tommi	3	Kokkola, Harri	1
1	Bergman, Tommi	6	Korhonen, Hannele	1
1	Bergman, Tommi	3	Lehtinen, Kari	1
1	Bergman, Tommi	5	Partanen, Antti-llari	1
1	Bergman, Tommi	2	Romakkaniemi, Sami	1
1	Bernstein, D N	1	Bernstein, D N	1
1	Bernstein, D N	1	Chen, D	1
1	Bernstein, D N	1	Li, Q B	1
1	Bernstein, D N	1	Neelin, J D	1
3	Bewick, R	3	Bewick, R	3
3	Bewick, R	1	Colombo, C	1
3	Bewick, R	1	Luecking, C	1
3	Bewick, R	5	McInnes, Colin R	3
3	Bewick, R	3	Sanchez, J P	3
1	Bhattacharya, Kunal	1	Bhattacharya, Kunal	1
1	Bhattacharya, Kunal	1	Fadeel, Bengt	1
1	Bhattacharya, Kunal	1	Karlsson, Hanna L	1
1	Bickel, J Eric	1	Agrawal, Shubham	1
1	Bickel, J Eric	1	Bickel, J Eric	1
1	Biggs, James D	1	Biggs, James D	1
1	Biggs, James D	5	McInnes, Colin R	1
1	Bitz, Cecilia M	1	Battisti, David S	1
1	Bitz, Cecilia M	1	Bitz, Cecilia M	1
1	Bitz, Cecilia M	1	McCusker, Kelly E	1
1	Bony, Sandrine	1	Bellon, Gilles	1
1	Bony, Sandrine	1	Bony, Sandrine	1
1	Bony, Sandrine	1	Denvil, Sebastien	1
1	Bony, Sandrine	1	Fermepin, Solange	1
1	Bony, Sandrine	1	Klocke, Daniel	1
1	Bony, Sandrine	1	Sherwood, Steven	1
8	Boucher, Olivier	6	Alterskajaer, Kari	4
8	Boucher, Olivier	8	Boucher, Olivier	8
8	Boucher, Olivier	15	Caldeira, Ken	1
8	Boucher, Olivier	3	Cole, Jason	2
8	Boucher, Olivier	2	Curry, Charles L	2
8	Boucher, Olivier	5	Forster, Piers M	1
8	Boucher, Olivier	8	Haywood, Jim M	5
8	Boucher, Olivier	10	Irvine, Peter J	2
8	Boucher, Olivier	4	Jenkins, Annabel K L	1
8	Boucher, Olivier	2	Ji, Duoying	2
8	Boucher, Olivier	8	Jones, Andy	6
8	Boucher, Olivier	1	Karam, Diana Bou	1
8	Boucher, Olivier	6	Korhonen, Hannele	1
8	Boucher, Olivier	12	Kravitz, Ben	5
8	Boucher, Olivier	6	Kristjansson, Jon Egill	4
8	Boucher, Olivier	5	Lunt, Daniel J	1
8	Boucher, Olivier	2	Moore, John C	2
8	Boucher, Olivier	2	Muri, Helene	2
8	Boucher, Olivier	6	Niemeier, Ulrike	4
8	Boucher, Olivier	5	Partanen, Antti-llari	1
8	Boucher, Olivier	9	Rasch, Philip	2
8	Boucher, Olivier	15	Robock, Alan	5
8	Boucher, Olivier	7	Schmidt, Hauke	4
8	Boucher, Olivier	3	Schulz, Michael	3
8	Boucher, Olivier	2	Singh, Balwinder	2
8	Boucher, Olivier	7	Stenchikov, Georgiy	1
8	Boucher, Olivier	2	Taylor, Karl E	1
8	Boucher, Olivier	6	Tilmes, Simone	2
8	Boucher, Olivier	2	Timmreck, Claudia	1
8	Boucher, Olivier	3	Wang, Hailong	1
8	Boucher, Olivier	3	Watanabe, Shingo	3
8	Boucher, Olivier	1	Yang, Shuting	1
8	Boucher, Olivier	2	Yoon, Jin-Ho	2
3	Bower, Keith	3	Bower, Keith	3
3	Bower, Keith	3	Chen, Chih-Chieh (Jack)	1
3	Bower, Keith	3	Choularton, Tom	3
3	Bower, Keith	1	Coe, Hugh	1
3	Bower, Keith	1	Connolly, Paul	1
3	Bower, Keith	1	Cooper, Gary	1
3	Bower, Keith	1	Craft, Tim	1
3	Bower, Keith	1	Foster, Jack	1
3	Bower, Keith	4	Gadian, Alan	2
3	Bower, Keith	1	Galbraith, Lee	1
3	Bower, Keith	2	Gettelman, Andrew	1
3	Bower, Keith	1	Iacovides, Hector	1
3	Bower, Keith	1	Johnston, David	1
3	Bower, Keith	1	Kettles, Laura	1
3	Bower, Keith	6	Latham, John	3
3	Bower, Keith	1	Launder, Brian	1
3	Bower, Keith	1	Leslie, Brian	1
3	Bower, Keith	1	Meyer, John	1
3	Bower, Keith	1	Morrison, Hugh	1
3	Bower, Keith	1	Neukermans, Armand	1
3	Bower, Keith	1	Ormond, Bob	1
3	Bower, Keith	3	Parkes, Ben	1
3	Bower, Keith	9	Rasch, Philip	2
3	Bower, Keith	1	Rush, John	1
3	Bower, Keith	1	Sahraei, Jalil	1
3	Bower, Keith	3	Salter, Stephen	2
3	Bower, Keith	1	Stevenson, Tom	1
3	Bower, Keith	3	Wang, Hailong	1
3	Bower, Keith	1	Wang, Qin	1
3	Bower, Keith	2	Wood, Robert	1
1	Bozzo, Alessio	1	Bozzo, Alessio	1
1	Bozzo, Alessio	1	Driscoll, Simon	1
1	Bozzo, Alessio	1	Gray, Lesley J	1
1	Bozzo, Alessio	15	Robock, Alan	1
1	Bozzo, Alessio	7	Stenchikov, Georgiy	1
2	Braesicke, Peter	2	Braesicke, Peter	2
2	Braesicke, Peter	1	Cox, R A	1
2	Braesicke, Peter	2	Davidson, P J	1
2	Braesicke, Peter	1	Grainger, R G	1
2	Braesicke, Peter	1	Kalberer, M	1
2	Braesicke, Peter	1	Morgenstern, Olaf	1
2	Braesicke, Peter	1	Pope, F D	1
2	Braesicke, Peter	1	Pyle, John	1
2	Braesicke, Peter	1	Watson, I M	1
1	Brinker, C Jeffrey	1	Brinker, C Jeffrey	1
1	Brinker, C Jeffrey	1	Diallo, Mamadou	1
1	Brovkin, Victor	1	Archer, David	1
1	Brovkin, Victor	1	Bauer, Eva	1
1	Brovkin, Victor	1	Brovkin, Victor	1
1	Brovkin, Victor	1	Claussen, Martin	1
1	Brovkin, Victor	1	Jaeger, Carlo	1
1	Brovkin, Victor	1	Petoukhov, Vladimir	1
1	Brown, Mark B	1	Brown, Mark B	1
1	Brown, Mark B	1	Winickoff, David E	1
1	Buja, Lawrence	2	Ammann, Caspar M	1
1	Buja, Lawrence	1	Buja, Lawrence	1
1	Buja, Lawrence	1	Meehl, Gerald A	1
1	Buja, Lawrence	1	Teng, Haiyan	1
1	Buja, Lawrence	1	Washington, Warren M	1
1	Bunzl, Martin	1	Bunzl, Martin	1
1	Bunzl, Martin	12	Kravitz, Ben	1
1	Bunzl, Martin	15	Robock, Alan	1
1	Bunzl, Martin	7	Stenchikov, Georgiy	1
1	Burgoyne, Chris	1	Burgoyne, Chris	1
1	Burgoyne, Chris	1	Causier, Matt	1
1	Burgoyne, Chris	2	Davidson, P J	1
1	Burgoyne, Chris	1	Hunt, Hugh	1
1	Bushell, A C	1	Bushell, A C	1
1	Bushell, A C	1	Hardiman, S C	1
15	Caldeira, Ken	6	Alterskajaer, Kari	1
15	Caldeira, Ken	8	Bala, Govindasamy	4
15	Caldeira, Ken	2	Ban-Weiss, George	2
15	Caldeira, Ken	8	Boucher, Olivier	1
15	Caldeira, Ken	15	Caldeira, Ken	15
15	Caldeira, Ken	3	Cao, Long	3
15	Caldeira, Ken	3	Cole, Jason	1
15	Caldeira, Ken	2	Curry, Charles L	1
15	Caldeira, Ken	1	Delire, C	1
15	Caldeira, Ken	3	Duffy, P B	2
15	Caldeira, Ken	8	Haywood, Jim M	1
15	Caldeira, Ken	10	Irvine, Peter J	1
15	Caldeira, Ken	2	Ji, Duoying	1
15	Caldeira, Ken	8	Jones, Andy	1
15	Caldeira, Ken	1	Karam, Diana Bou	1
15	Caldeira, Ken	11	Keith, David W	2
15	Caldeira, Ken	12	Kravitz, Ben	3
15	Caldeira, Ken	6	Kristjansson, Jon Egill	1
15	Caldeira, Ken	1	Lobell, D B	1
15	Caldeira, Ken	5	Lunt, Daniel J	1
15	Caldeira, Ken	3	MacMartin, Douglas G	2
15	Caldeira, Ken	2	MacMynowski, Douglas G	1
15	Caldeira, Ken	3	Matthews, H Damon	2
15	Caldeira, Ken	4	Monero-Cruz, Juan	1
15	Caldeira, Ken	2	Moore, John C	1
15	Caldeira, Ken	1	Nemani, Rama	1
15	Caldeira, Ken	6	Niemeier, Ulrike	1
15	Caldeira, Ken	1	Pongratz, J	1
15	Caldeira, Ken	9	Rasch, Philip	1
15	Caldeira, Ken	5	Ricke, Katharine	2
15	Caldeira, Ken	15	Robock, Alan	1
15	Caldeira, Ken	7	Schmidt, Hauke	1
15	Caldeira, Ken	3	Schulz, Michael	1
15	Caldeira, Ken	2	Shin, Ho-Jeong	2
15	Caldeira, Ken	2	Singh, Balwinder	1
15	Caldeira, Ken	1	Thompson, S	1
15	Caldeira, Ken	6	Tilmes, Simone	1
15	Caldeira, Ken	3	Watanabe, Shingo	1
15	Caldeira, Ken	1	Wood, Lowell	1
15	Caldeira, Ken	1	Yang, Shuting	1
15	Caldeira, Ken	2	Yoon, Jin-Ho	1
2	Canty, T	2	Canty, T	2
2	Canty, T	1	Chance, K	1
2	Canty, T	4	Garcia, Rolando R	1
2	Canty, T	3	Kinnison, Douglas E	1
2	Canty, T	1	Lee-Taylor, J	1
2	Canty, T	1	Madronich, S	1
2	Canty, T	1	Mascioli, N R	1
2	Canty, T	3	Salawitch, Ross	2
2	Canty, T	1	Smarte, M D	1
2	Canty, T	6	Tilmes, Simone	1
3	Cao, Long	8	Bala, Govindasamy	1
3	Cao, Long	2	Ban-Weiss, George	1
3	Cao, Long	15	Caldeira, Ken	3
3	Cao, Long	3	Cao, Long	3
3	Cao, Long	1	Lobell, D B	1
3	Cao, Long	3	Matthews, H Damon	1
3	Cao, Long	1	Nemani, Rama	1
3	Cao, Long	1	Pongratz, J	1
3	Cao, Long	2	Shin, Ho-Jeong	1
1	Carlin, Alan	1	Carlin, Alan	1
1	Carlsson, Philip Thomas Michael	1	Carlsson, Philip Thomas Michael	1
1	Carlsson, Philip Thomas Michael	1	Dege, Janina Elisabeth	1
1	Carlsson, Philip Thomas Michael	1	Keunecke, Claudia	1
1	Carlsson, Philip Thomas Michael	1	Krueger, Bastian Christopher	1
1	Carlsson, Philip Thomas Michael	1	Wolf, Jan Lennard	1
1	Carlsson, Philip Thomas Michael	1	Zeuch, Thomas	1
1	Carr, Wylie A	1	Carr, Wylie A	1
1	Carr, Wylie A	11	Keith, David W	1
1	Carr, Wylie A	2	Mercer, Ashley	1
1	Carr, Wylie A	1	Preston, Christopher J	1
1	Carr, Wylie A	3	Szerszynski, Bronislaw	1
1	Carr, Wylie A	1	Yung, Laurie	1
2	Carslaw, K S	2	Carslaw, K S	2
2	Carslaw, K S	1	Fan, T	1
2	Carslaw, K S	1	Hill, A	1
2	Carslaw, K S	6	Korhonen, Hannele	1
2	Carslaw, K S	1	Mann, G W	1
2	Carslaw, K S	1	Pringle, K J	1
2	Carslaw, K S	2	Romakkaniemi, Sami	1
2	Carslaw, K S	1	Stier, P	1
2	Carslaw, K S	1	Tost, H	1
2	Carslaw, K S	1	Zhang, K	1
1	Cartwright, Jon	1	Cartwright, Jon	1
1	Causier, Matt	1	Burgoyne, Chris	1
1	Causier, Matt	1	Causier, Matt	1
1	Causier, Matt	2	Davidson, P J	1
1	Causier, Matt	1	Hunt, Hugh	1
1	Chance, K	2	Canty, T	1
1	Chance, K	1	Chance, K	1
1	Chance, K	4	Garcia, Rolando R	1
1	Chance, K	3	Kinnison, Douglas E	1
1	Chance, K	1	Lee-Taylor, J	1
1	Chance, K	1	Madronich, S	1
1	Chance, K	3	Salawitch, Ross	1
1	Chance, K	6	Tilmes, Simone	1
1	Charlton-Perez, A J	1	Charlton-Perez, A J	1
1	Charlton-Perez, A J	1	Ferraro, A J	1
1	Charlton-Perez, A J	1	Highwood, E J	1
3	Chen, Chih-Chieh (Jack)	3	Bower, Keith	1
3	Chen, Chih-Chieh (Jack)	3	Chen, Chih-Chieh (Jack)	3
3	Chen, Chih-Chieh (Jack)	3	Choularton, Tom	1
3	Chen, Chih-Chieh (Jack)	4	Gadian, Alan	1
3	Chen, Chih-Chieh (Jack)	4	Garcia, Rolando R	1
3	Chen, Chih-Chieh (Jack)	2	Gettelman, Andrew	1
3	Chen, Chih-Chieh (Jack)	1	Kettles, Laura	1
3	Chen, Chih-Chieh (Jack)	6	Latham, John	2
3	Chen, Chih-Chieh (Jack)	1	Morrison, Hugh	1
3	Chen, Chih-Chieh (Jack)	3	Oman, Luke	1
3	Chen, Chih-Chieh (Jack)	9	Rasch, Philip	3
3	Chen, Chih-Chieh (Jack)	15	Robock, Alan	1
3	Chen, Chih-Chieh (Jack)	7	Stenchikov, Georgiy	1
3	Chen, Chih-Chieh (Jack)	6	Tilmes, Simone	1
3	Chen, Chih-Chieh (Jack)	2	Turco, Richard P	1
1	Chen, D	1	Bernstein, D N	1
1	Chen, D	1	Chen, D	1
1	Chen, D	1	Li, Q B	1
1	Chen, D	1	Neelin, J D	1
1	Chen, Y -C	1	Chen, Y -C	1
1	Chen, Y -C	2	Christensen, Matthew	1
1	Chen, Y -C	1	Rasmussen, R M	1
1	Chen, Y -C	1	Seinfeld, J H	1
1	Chen, Y -C	1	Sorooshian, A	1
1	Chen, Y -C	1	Stephens, G L	1
1	Chen, Y -C	1	Xue, L	1
1	Chernokulsky, Alexandr V	1	Chernokulsky, Alexandr V	1
1	Chernokulsky, Alexandr V	2	Eliseev, A V	1
1	Chernokulsky, Alexandr V	1	Karpenko, Andrey A	1
1	Chernokulsky, Alexandr V	2	Mokhov, I I	1
3	Choularton, Tom	3	Bower, Keith	3
3	Choularton, Tom	3	Chen, Chih-Chieh (Jack)	1
3	Choularton, Tom	3	Choularton, Tom	3
3	Choularton, Tom	1	Coe, Hugh	1
3	Choularton, Tom	1	Connolly, Paul	1
3	Choularton, Tom	1	Cooper, Gary	1
3	Choularton, Tom	1	Craft, Tim	1
3	Choularton, Tom	1	Foster, Jack	1
3	Choularton, Tom	4	Gadian, Alan	2
3	Choularton, Tom	1	Galbraith, Lee	1
3	Choularton, Tom	2	Gettelman, Andrew	1
3	Choularton, Tom	1	Iacovides, Hector	1
3	Choularton, Tom	1	Johnston, David	1
3	Choularton, Tom	1	Kettles, Laura	1
3	Choularton, Tom	6	Latham, John	3
3	Choularton, Tom	1	Launder, Brian	1
3	Choularton, Tom	1	Leslie, Brian	1
3	Choularton, Tom	1	Meyer, John	1
3	Choularton, Tom	1	Morrison, Hugh	1
3	Choularton, Tom	1	Neukermans, Armand	1
3	Choularton, Tom	1	Ormond, Bob	1
3	Choularton, Tom	3	Parkes, Ben	1
3	Choularton, Tom	9	Rasch, Philip	2
3	Choularton, Tom	1	Rush, John	1
3	Choularton, Tom	1	Sahraei, Jalil	1
3	Choularton, Tom	3	Salter, Stephen	2
3	Choularton, Tom	1	Stevenson, Tom	1
3	Choularton, Tom	3	Wang, Hailong	1
3	Choularton, Tom	1	Wang, Qin	1
3	Choularton, Tom	2	Wood, Robert	1
2	Christensen, Matthew	1	Chen, Y -C	1
2	Christensen, Matthew	2	Christensen, Matthew	2
2	Christensen, Matthew	1	Duren, Riley	1
2	Christensen, Matthew	3	MacMartin, Douglas G	1
2	Christensen, Matthew	1	Rasmussen, R M	1
2	Christensen, Matthew	15	Robock, Alan	1
2	Christensen, Matthew	1	Seinfeld, J H	1
2	Christensen, Matthew	1	Sorooshian, A	1
2	Christensen, Matthew	1	Stephens, G L	1
2	Christensen, Matthew	1	Xue, L	1
1	Cirisan, A	1	Cirisan, A	1
1	Cirisan, A	2	Lohmann, Ulrike	1
1	Cirisan, A	2	Luo, B P	1
1	Cirisan, A	3	Peter, Thomas	1
1	Cirisan, A	1	Spichtinger, P	1
1	Cirisan, A	3	Weisenstein, D K	1
1	Cirisan, A	1	Wernli, H	1
1	Claussen, Martin	1	Archer, David	1
1	Claussen, Martin	1	Bauer, Eva	1
1	Claussen, Martin	1	Brovkin, Victor	1
1	Claussen, Martin	1	Claussen, Martin	1
1	Claussen, Martin	1	Jaeger, Carlo	1
1	Claussen, Martin	1	Petoukhov, Vladimir	1
1	Coe, Hugh	3	Bower, Keith	1
1	Coe, Hugh	3	Choularton, Tom	1
1	Coe, Hugh	1	Coe, Hugh	1
1	Coe, Hugh	1	Connolly, Paul	1
1	Coe, Hugh	1	Cooper, Gary	1
1	Coe, Hugh	1	Craft, Tim	1
1	Coe, Hugh	1	Foster, Jack	1
1	Coe, Hugh	4	Gadian, Alan	1
1	Coe, Hugh	1	Galbraith, Lee	1
1	Coe, Hugh	1	Iacovides, Hector	1
1	Coe, Hugh	1	Johnston, David	1
1	Coe, Hugh	6	Latham, John	1
1	Coe, Hugh	1	Launder, Brian	1
1	Coe, Hugh	1	Leslie, Brian	1
1	Coe, Hugh	1	Meyer, John	1
1	Coe, Hugh	1	Neukermans, Armand	1
1	Coe, Hugh	1	Ormond, Bob	1
1	Coe, Hugh	3	Parkes, Ben	1
1	Coe, Hugh	9	Rasch, Philip	1
1	Coe, Hugh	1	Rush, John	1
1	Coe, Hugh	3	Salter, Stephen	1
1	Coe, Hugh	1	Stevenson, Tom	1
1	Coe, Hugh	3	Wang, Hailong	1
1	Coe, Hugh	1	Wang, Qin	1
1	Coe, Hugh	2	Wood, Robert	1
3	Cole, Jason	6	Alterskajaer, Kari	2
3	Cole, Jason	1	Arora, V K	1
3	Cole, Jason	8	Boucher, Olivier	2
3	Cole, Jason	15	Caldeira, Ken	1
3	Cole, Jason	3	Cole, Jason	3
3	Cole, Jason	2	Curry, Charles L	2
3	Cole, Jason	1	Fyfe, J C	1
3	Cole, Jason	8	Haywood, Jim M	2
3	Cole, Jason	10	Irvine, Peter J	2
3	Cole, Jason	2	Ji, Duoying	2
3	Cole, Jason	8	Jones, Andy	2
3	Cole, Jason	1	Karam, Diana Bou	1
3	Cole, Jason	12	Kravitz, Ben	2
3	Cole, Jason	6	Kristjansson, Jon Egill	2
3	Cole, Jason	5	Lunt, Daniel J	1
3	Cole, Jason	2	Moore, John C	2
3	Cole, Jason	6	Niemeier, Ulrike	2
3	Cole, Jason	9	Rasch, Philip	1
3	Cole, Jason	15	Robock, Alan	2
3	Cole, Jason	7	Schmidt, Hauke	2
3	Cole, Jason	3	Schulz, Michael	1
3	Cole, Jason	1	Scinocca, J F	1
3	Cole, Jason	2	Singh, Balwinder	2
3	Cole, Jason	6	Tilmes, Simone	2
3	Cole, Jason	3	Watanabe, Shingo	2
3	Cole, Jason	1	Yang, Shuting	1
3	Cole, Jason	2	Yoon, Jin-Ho	2
1	Cole-Dai, Jihong	1	Cole-Dai, Jihong	1
1	Coleman, Danielle B	1	Coleman, Danielle B	1
1	Coleman, Danielle B	2	Crutzen, Paul	1
1	Coleman, Danielle B	9	Rasch, Philip	1
1	Colombo, C	3	Bewick, R	1
1	Colombo, C	1	Colombo, C	1
1	Colombo, C	1	Luecking, C	1
1	Colombo, C	5	McInnes, Colin R	1
1	Colombo, C	3	Sanchez, J P	1
1	Connolly, Paul	3	Bower, Keith	1
1	Connolly, Paul	3	Choularton, Tom	1
1	Connolly, Paul	1	Coe, Hugh	1
1	Connolly, Paul	1	Connolly, Paul	1
1	Connolly, Paul	1	Cooper, Gary	1
1	Connolly, Paul	1	Craft, Tim	1
1	Connolly, Paul	1	Foster, Jack	1
1	Connolly, Paul	4	Gadian, Alan	1
1	Connolly, Paul	1	Galbraith, Lee	1
1	Connolly, Paul	1	Iacovides, Hector	1
1	Connolly, Paul	1	Johnston, David	1
1	Connolly, Paul	6	Latham, John	1
1	Connolly, Paul	1	Launder, Brian	1
1	Connolly, Paul	1	Leslie, Brian	1
1	Connolly, Paul	1	Meyer, John	1
1	Connolly, Paul	1	Neukermans, Armand	1
1	Connolly, Paul	1	Ormond, Bob	1
1	Connolly, Paul	3	Parkes, Ben	1
1	Connolly, Paul	9	Rasch, Philip	1
1	Connolly, Paul	1	Rush, John	1
1	Connolly, Paul	3	Salter, Stephen	1
1	Connolly, Paul	1	Stevenson, Tom	1
1	Connolly, Paul	3	Wang, Hailong	1
1	Connolly, Paul	1	Wang, Qin	1
1	Connolly, Paul	2	Wood, Robert	1
1	Cooper, Gary	3	Bower, Keith	1
1	Cooper, Gary	3	Choularton, Tom	1
1	Cooper, Gary	1	Coe, Hugh	1
1	Cooper, Gary	1	Connolly, Paul	1
1	Cooper, Gary	1	Cooper, Gary	1
1	Cooper, Gary	1	Craft, Tim	1
1	Cooper, Gary	1	Foster, Jack	1
1	Cooper, Gary	4	Gadian, Alan	1
1	Cooper, Gary	1	Galbraith, Lee	1
1	Cooper, Gary	1	Iacovides, Hector	1
1	Cooper, Gary	1	Johnston, David	1
1	Cooper, Gary	6	Latham, John	1
1	Cooper, Gary	1	Launder, Brian	1
1	Cooper, Gary	1	Leslie, Brian	1
1	Cooper, Gary	1	Meyer, John	1
1	Cooper, Gary	1	Neukermans, Armand	1
1	Cooper, Gary	1	Ormond, Bob	1
1	Cooper, Gary	3	Parkes, Ben	1
1	Cooper, Gary	9	Rasch, Philip	1
1	Cooper, Gary	1	Rush, John	1
1	Cooper, Gary	3	Salter, Stephen	1
1	Cooper, Gary	1	Stevenson, Tom	1
1	Cooper, Gary	3	Wang, Hailong	1
1	Cooper, Gary	1	Wang, Qin	1
1	Cooper, Gary	2	Wood, Robert	1
1	Corner, Adam	1	Corner, Adam	1
1	Corner, Adam	1	Parkhill, Karen	1
1	Corner, Adam	1	Pidgeon, Nick	1
1	Corner, Adam	1	Vaughan, Naomi	1
1	Cotton, William R	1	Cotton, William R	1
1	Couce, E	1	Couce, E	1
1	Couce, E	1	Gregorie, L J	1
1	Couce, E	1	Hendy, E J	1
1	Couce, E	10	Irvine, Peter J	1
1	Couce, E	7	Ridgwell, Andy	1
1	Cox, R A	2	Braesicke, Peter	1
1	Cox, R A	1	Cox, R A	1
1	Cox, R A	2	Davidson, P J	1
1	Cox, R A	1	Grainger, R G	1
1	Cox, R A	1	Kalberer, M	1
1	Cox, R A	1	Pope, F D	1
1	Cox, R A	1	Watson, I M	1
1	Craft, Tim	3	Bower, Keith	1
1	Craft, Tim	3	Choularton, Tom	1
1	Craft, Tim	1	Coe, Hugh	1
1	Craft, Tim	1	Connolly, Paul	1
1	Craft, Tim	1	Cooper, Gary	1
1	Craft, Tim	1	Craft, Tim	1
1	Craft, Tim	1	Foster, Jack	1
1	Craft, Tim	4	Gadian, Alan	1
1	Craft, Tim	1	Galbraith, Lee	1
1	Craft, Tim	1	Iacovides, Hector	1
1	Craft, Tim	1	Johnston, David	1
1	Craft, Tim	6	Latham, John	1
1	Craft, Tim	1	Launder, Brian	1
1	Craft, Tim	1	Leslie, Brian	1
1	Craft, Tim	1	Meyer, John	1
1	Craft, Tim	1	Neukermans, Armand	1
1	Craft, Tim	1	Ormond, Bob	1
1	Craft, Tim	3	Parkes, Ben	1
1	Craft, Tim	9	Rasch, Philip	1
1	Craft, Tim	1	Rush, John	1
1	Craft, Tim	3	Salter, Stephen	1
1	Craft, Tim	1	Stevenson, Tom	1
1	Craft, Tim	3	Wang, Hailong	1
1	Craft, Tim	1	Wang, Qin	1
1	Craft, Tim	2	Wood, Robert	1
1	Cressey, Daniel	1	Cressey, Daniel	1
2	Crutzen, Paul	1	Coleman, Danielle B	1
2	Crutzen, Paul	2	Crutzen, Paul	2
2	Crutzen, Paul	9	Rasch, Philip	1
2	Curry, Charles L	6	Alterskajaer, Kari	2
2	Curry, Charles L	8	Boucher, Olivier	2
2	Curry, Charles L	15	Caldeira, Ken	1
2	Curry, Charles L	3	Cole, Jason	2
2	Curry, Charles L	2	Curry, Charles L	2
2	Curry, Charles L	8	Haywood, Jim M	2
2	Curry, Charles L	10	Irvine, Peter J	2
2	Curry, Charles L	2	Ji, Duoying	2
2	Curry, Charles L	8	Jones, Andy	2
2	Curry, Charles L	1	Karam, Diana Bou	1
2	Curry, Charles L	12	Kravitz, Ben	2
2	Curry, Charles L	6	Kristjansson, Jon Egill	2
2	Curry, Charles L	5	Lunt, Daniel J	1
2	Curry, Charles L	2	Moore, John C	2
2	Curry, Charles L	6	Niemeier, Ulrike	2
2	Curry, Charles L	9	Rasch, Philip	1
2	Curry, Charles L	15	Robock, Alan	2
2	Curry, Charles L	7	Schmidt, Hauke	2
2	Curry, Charles L	3	Schulz, Michael	1
2	Curry, Charles L	2	Singh, Balwinder	2
2	Curry, Charles L	6	Tilmes, Simone	2
2	Curry, Charles L	3	Watanabe, Shingo	2
2	Curry, Charles L	1	Yang, Shuting	1
2	Curry, Charles L	2	Yoon, Jin-Ho	2
1	Dai, Aiguo	1	Dai, Aiguo	1
1	Dai, Aiguo	2	Trenberth, Kevin E	1
1	Danilyan, B G	1	Andreev, Yu V	1
1	Danilyan, B G	1	Danilyan, B G	1
1	Danilyan, B G	1	Eran'kov, V G	1
1	Danilyan, B G	1	Gulevskii, V A	1
1	Danilyan, B G	1	Ivanov, V N	1
1	Danilyan, B G	2	Izrael, Yu A	1
1	Danilyan, B G	1	Kulyapin, V P	1
1	Danilyan, B G	1	Petrov, N N	1
1	Danilyan, B G	1	Puzov, Yu A	1
1	Danilyan, B G	5	Ryaboshapko, A G	1
1	Danilyan, B G	1	Savchenko, A V	1
1	Danilyan, B G	1	Zakharov, V M	1
2	Davidson, P J	2	Braesicke, Peter	1
2	Davidson, P J	1	Burgoyne, Chris	1
2	Davidson, P J	1	Causier, Matt	1
2	Davidson, P J	1	Cox, R A	1
2	Davidson, P J	2	Davidson, P J	2
2	Davidson, P J	1	Grainger, R G	1
2	Davidson, P J	1	Hunt, Hugh	1
2	Davidson, P J	1	Kalberer, M	1
2	Davidson, P J	1	Pope, F D	1
2	Davidson, P J	1	Watson, I M	1
1	Davies-Barnard, T	1	Davies-Barnard, T	1
1	Davies-Barnard, T	3	Singarayer, Joy S	1
1	de Paula Gomes, Marcos Sebastiao	1	de Paula Gomes, Marcos Sebastiao	1
1	de Paula Gomes, Marcos Sebastiao	1	Muylaert de Araujo, Maria Silvia	1
1	Degaetano, A	1	Adcroft, A	1
1	Degaetano, A	1	Baughman, E	1
1	Degaetano, A	1	Degaetano, A	1
1	Degaetano, A	1	Gnanadesikan, Anand	1
1	Dege, Janina Elisabeth	1	Carlsson, Philip Thomas Michael	1
1	Dege, Janina Elisabeth	1	Dege, Janina Elisabeth	1
1	Dege, Janina Elisabeth	1	Keunecke, Claudia	1
1	Dege, Janina Elisabeth	1	Krueger, Bastian Christopher	1
1	Dege, Janina Elisabeth	1	Wolf, Jan Lennard	1
1	Dege, Janina Elisabeth	1	Zeuch, Thomas	1
1	Delire, C	8	Bala, Govindasamy	1
1	Delire, C	15	Caldeira, Ken	1
1	Delire, C	1	Delire, C	1
1	Delire, C	3	Duffy, P B	1
1	Delire, C	1	Thompson, S	1
1	DeLucia, EH	1	DeLucia, EH	1
1	DeLucia, EH	1	Foley, JA	1
1	DeLucia, EH	1	Naik, V	1
1	DeLucia, EH	1	Wuebbles, DJ	1
1	Denvil, Sebastien	1	Bellon, Gilles	1
1	Denvil, Sebastien	1	Bony, Sandrine	1
1	Denvil, Sebastien	1	Denvil, Sebastien	1
1	Denvil, Sebastien	1	Fermepin, Solange	1
1	Denvil, Sebastien	1	Klocke, Daniel	1
1	Denvil, Sebastien	1	Sherwood, Steven	1
1	Devasthale, A	1	Devasthale, A	1
1	Devasthale, A	3	Feichter, Johann	1
1	Devasthale, A	1	Kloster, S	1
1	Devasthale, A	1	Lenton, Timothy M	1
1	Devasthale, A	1	Pozzoli, L	1
1	Devasthale, A	1	Rast, S	1
1	Devasthale, A	1	Suntharalingam, P	1
1	Devasthale, A	1	Thomas, M A	1
1	Diallo, Mamadou	1	Brinker, C Jeffrey	1
1	Diallo, Mamadou	1	Diallo, Mamadou	1
1	Dickinson, RE	1	Dickinson, RE	1
1	Donaldson, D J	1	Donaldson, D J	1
1	Donaldson, D J	1	Hitchman, M H	1
1	Donaldson, D J	1	Richard, E C	1
1	Donaldson, D J	1	Tervahattu, H	1
1	Donaldson, D J	1	Tuck, A F	1
1	Donaldson, D J	1	Vaida, V	1
1	Donaldson, D J	1	Wilson, J C	1
1	Drdla, K	1	Drdla, K	1
1	Drdla, K	2	Mueller, Rolf	1
1	Driscoll, Simon	1	Bozzo, Alessio	1
1	Driscoll, Simon	1	Driscoll, Simon	1
1	Driscoll, Simon	1	Gray, Lesley J	1
1	Driscoll, Simon	15	Robock, Alan	1
1	Driscoll, Simon	7	Stenchikov, Georgiy	1
3	Duffy, P B	8	Bala, Govindasamy	3
3	Duffy, P B	15	Caldeira, Ken	2
3	Duffy, P B	1	Delire, C	1
3	Duffy, P B	3	Duffy, P B	3
3	Duffy, P B	2	Taylor, Karl E	1
3	Duffy, P B	1	Thompson, S	1
1	Duren, Riley	2	Christensen, Matthew	1
1	Duren, Riley	1	Duren, Riley	1
1	Duren, Riley	3	MacMartin, Douglas G	1
1	Duren, Riley	15	Robock, Alan	1
1	Eastlund, BJ	1	Eastlund, BJ	1
1	Eastlund, BJ	1	Jenkins, LM	1
1	Eckhardt, S	1	Eckhardt, S	1
1	Eckhardt, S	1	Prata, A J	1
1	Eckhardt, S	1	Seibert, P	1
1	Eckhardt, S	1	Stebel, K	1
1	Eckhardt, S	1	Stohl, A	1
1	Edirisinghe, M J	1	Andrews, D J	1
1	Edirisinghe, M J	1	Edirisinghe, M J	1
1	Edirisinghe, M J	1	Evans, J R G	1
1	Edirisinghe, M J	1	Simons, R R	1
1	Edirisinghe, M J	1	Stride, E P J	1
2	Eliseev, A V	1	Chernokulsky, Alexandr V	1
2	Eliseev, A V	2	Eliseev, A V	2
2	Eliseev, A V	1	Karpenko, Andrey A	1
2	Eliseev, A V	2	Mokhov, I I	2
1	English, J M	1	English, J M	1
1	English, J M	2	Mills, Michael J	1
1	English, J M	3	Toon, Owen B	1
1	Eran'kov, V G	1	Andreev, Yu V	1
1	Eran'kov, V G	1	Danilyan, B G	1
1	Eran'kov, V G	1	Eran'kov, V G	1
1	Eran'kov, V G	1	Gulevskii, V A	1
1	Eran'kov, V G	1	Ivanov, V N	1
1	Eran'kov, V G	2	Izrael, Yu A	1
1	Eran'kov, V G	1	Kulyapin, V P	1
1	Eran'kov, V G	1	Petrov, N N	1
1	Eran'kov, V G	1	Puzov, Yu A	1
1	Eran'kov, V G	5	Ryaboshapko, A G	1
1	Eran'kov, V G	1	Savchenko, A V	1
1	Eran'kov, V G	1	Zakharov, V M	1
1	Evans, J R G	1	Andrews, D J	1
1	Evans, J R G	1	Edirisinghe, M J	1
1	Evans, J R G	1	Evans, J R G	1
1	Evans, J R G	1	Simons, R R	1
1	Evans, J R G	1	Stride, E P J	1
1	Fadeel, Bengt	1	Bhattacharya, Kunal	1
1	Fadeel, Bengt	1	Fadeel, Bengt	1
1	Fadeel, Bengt	1	Karlsson, Hanna L	1
1	Fan, T	2	Carslaw, K S	1
1	Fan, T	1	Fan, T	1
1	Fan, T	1	Hill, A	1
1	Fan, T	1	Mann, G W	1
1	Fan, T	1	Pringle, K J	1
1	Fan, T	1	Stier, P	1
1	Fan, T	1	Tost, H	1
1	Fan, T	1	Zhang, K	1
1	Farquhar, Graham D	1	Farquhar, Graham D	1
1	Farquhar, Graham D	1	Roderick, Michael L	1
3	Feichter, Johann	1	Devasthale, A	1
3	Feichter, Johann	3	Feichter, Johann	3
3	Feichter, Johann	1	Kloster, S	1
3	Feichter, Johann	1	Kuebbeler, Miriam	1
3	Feichter, Johann	1	Leisner, T	1
3	Feichter, Johann	1	Lenton, Timothy M	1
3	Feichter, Johann	2	Lohmann, Ulrike	1
3	Feichter, Johann	1	Pozzoli, L	1
3	Feichter, Johann	1	Rast, S	1
3	Feichter, Johann	1	Suntharalingam, P	1
3	Feichter, Johann	1	Thomas, M A	1
1	Feingold, G	1	Feingold, G	1
1	Feingold, G	1	Rasch, P J	1
1	Feingold, G	3	Wang, Hailong	1
1	Fermepin, Solange	1	Bellon, Gilles	1
1	Fermepin, Solange	1	Bony, Sandrine	1
1	Fermepin, Solange	1	Denvil, Sebastien	1
1	Fermepin, Solange	1	Fermepin, Solange	1
1	Fermepin, Solange	1	Klocke, Daniel	1
1	Fermepin, Solange	1	Sherwood, Steven	1
1	Ferraro, A J	1	Charlton-Perez, A J	1
1	Ferraro, A J	1	Ferraro, A J	1
1	Ferraro, A J	1	Highwood, E J	1
1	Fields, David E	1	Fields, David E	1
1	Fields, David E	1	Kennedy, Robert G, III	1
1	Fields, David E	1	Roy, Kenneth I	1
1	Finnegan, William	1	Finnegan, William	1
1	Finnegan, William	1	Mitchell, David L	1
1	Foley, JA	1	DeLucia, EH	1
1	Foley, JA	1	Foley, JA	1
1	Foley, JA	1	Naik, V	1
1	Foley, JA	1	Wuebbles, DJ	1
5	Forster, Piers M	6	Alterskajaer, Kari	1
5	Forster, Piers M	8	Boucher, Olivier	1
5	Forster, Piers M	5	Forster, Piers M	5
5	Forster, Piers M	8	Haywood, Jim M	1
5	Forster, Piers M	1	Jackson, L S	1
5	Forster, Piers M	4	Jenkins, Annabel K L	4
5	Forster, Piers M	8	Jones, Andy	1
5	Forster, Piers M	6	Korhonen, Hannele	2
5	Forster, Piers M	12	Kravitz, Ben	2
5	Forster, Piers M	6	Kristjansson, Jon Egill	1
5	Forster, Piers M	3	Lawrence, Mark	1
5	Forster, Piers M	2	Muri, Helene	1
5	Forster, Piers M	6	Niemeier, Ulrike	1
5	Forster, Piers M	5	Partanen, Antti-llari	2
5	Forster, Piers M	2	Pierce, Jeffrey R	1
5	Forster, Piers M	9	Rasch, Philip	1
5	Forster, Piers M	15	Robock, Alan	2
5	Forster, Piers M	7	Schmidt, Hauke	1
5	Forster, Piers M	1	Spracklen, D V	1
5	Forster, Piers M	1	Stevens, R G	1
5	Forster, Piers M	1	Stuart, G S	1
5	Forster, Piers M	3	Wang, Hailong	1
5	Forster, Piers M	3	Watanabe, Shingo	1
1	Foster, Jack	3	Bower, Keith	1
1	Foster, Jack	3	Choularton, Tom	1
1	Foster, Jack	1	Coe, Hugh	1
1	Foster, Jack	1	Connolly, Paul	1
1	Foster, Jack	1	Cooper, Gary	1
1	Foster, Jack	1	Craft, Tim	1
1	Foster, Jack	1	Foster, Jack	1
1	Foster, Jack	4	Gadian, Alan	1
1	Foster, Jack	1	Galbraith, Lee	1
1	Foster, Jack	1	Iacovides, Hector	1
1	Foster, Jack	1	Johnston, David	1
1	Foster, Jack	6	Latham, John	1
1	Foster, Jack	1	Launder, Brian	1
1	Foster, Jack	1	Leslie, Brian	1
1	Foster, Jack	1	Meyer, John	1
1	Foster, Jack	1	Neukermans, Armand	1
1	Foster, Jack	1	Ormond, Bob	1
1	Foster, Jack	3	Parkes, Ben	1
1	Foster, Jack	9	Rasch, Philip	1
1	Foster, Jack	1	Rush, John	1
1	Foster, Jack	3	Salter, Stephen	1
1	Foster, Jack	1	Stevenson, Tom	1
1	Foster, Jack	3	Wang, Hailong	1
1	Foster, Jack	1	Wang, Qin	1
1	Foster, Jack	2	Wood, Robert	1
1	Fueglistaler, S	1	Fueglistaler, S	1
1	Fueglistaler, S	2	Heckendorn, Patricia	1
1	Fueglistaler, S	2	Luo, B P	1
1	Fueglistaler, S	3	Peter, Thomas	1
1	Fueglistaler, S	1	Rozanov, E	1
1	Fueglistaler, S	1	Schraner, M	1
1	Fueglistaler, S	1	Thomason, L W	1
1	Fueglistaler, S	3	Weisenstein, D K	1
1	Fyfe, J C	1	Arora, V K	1
1	Fyfe, J C	3	Cole, Jason	1
1	Fyfe, J C	1	Fyfe, J C	1
1	Fyfe, J C	1	Scinocca, J F	1
4	Gadian, Alan	3	Bower, Keith	2
4	Gadian, Alan	3	Chen, Chih-Chieh (Jack)	1
4	Gadian, Alan	3	Choularton, Tom	2
4	Gadian, Alan	1	Coe, Hugh	1
4	Gadian, Alan	1	Connolly, Paul	1
4	Gadian, Alan	1	Cooper, Gary	1
4	Gadian, Alan	1	Craft, Tim	1
4	Gadian, Alan	1	Foster, Jack	1
4	Gadian, Alan	4	Gadian, Alan	4
4	Gadian, Alan	1	Galbraith, Lee	1
4	Gadian, Alan	2	Gettelman, Andrew	1
4	Gadian, Alan	2	Hauser, Rachel	1
4	Gadian, Alan	1	Iacovides, Hector	1
4	Gadian, Alan	1	Johnston, David	1
4	Gadian, Alan	1	Kettles, Laura	1
4	Gadian, Alan	1	Kleypas, Joan	1
4	Gadian, Alan	6	Latham, John	4
4	Gadian, Alan	1	Launder, Brian	1
4	Gadian, Alan	1	Leslie, Brian	1
4	Gadian, Alan	1	Meyer, John	1
4	Gadian, Alan	1	Morrison, Hugh	1
4	Gadian, Alan	1	Neukermans, Armand	1
4	Gadian, Alan	1	Ormond, Bob	1
4	Gadian, Alan	3	Parkes, Ben	3
4	Gadian, Alan	9	Rasch, Philip	2
4	Gadian, Alan	1	Rush, John	1
4	Gadian, Alan	3	Salter, Stephen	2
4	Gadian, Alan	1	Stevenson, Tom	1
4	Gadian, Alan	3	Wang, Hailong	1
4	Gadian, Alan	1	Wang, Qin	1
4	Gadian, Alan	2	Wood, Robert	1
1	Galbraith, Lee	3	Bower, Keith	1
1	Galbraith, Lee	3	Choularton, Tom	1
1	Galbraith, Lee	1	Coe, Hugh	1
1	Galbraith, Lee	1	Connolly, Paul	1
1	Galbraith, Lee	1	Cooper, Gary	1
1	Galbraith, Lee	1	Craft, Tim	1
1	Galbraith, Lee	1	Foster, Jack	1
1	Galbraith, Lee	4	Gadian, Alan	1
1	Galbraith, Lee	1	Galbraith, Lee	1
1	Galbraith, Lee	1	Iacovides, Hector	1
1	Galbraith, Lee	1	Johnston, David	1
1	Galbraith, Lee	6	Latham, John	1
1	Galbraith, Lee	1	Launder, Brian	1
1	Galbraith, Lee	1	Leslie, Brian	1
1	Galbraith, Lee	1	Meyer, John	1
1	Galbraith, Lee	1	Neukermans, Armand	1
1	Galbraith, Lee	1	Ormond, Bob	1
1	Galbraith, Lee	3	Parkes, Ben	1
1	Galbraith, Lee	9	Rasch, Philip	1
1	Galbraith, Lee	1	Rush, John	1
1	Galbraith, Lee	3	Salter, Stephen	1
1	Galbraith, Lee	1	Stevenson, Tom	1
1	Galbraith, Lee	3	Wang, Hailong	1
1	Galbraith, Lee	1	Wang, Qin	1
1	Galbraith, Lee	2	Wood, Robert	1
4	Garcia, Rolando R	2	Canty, T	1
4	Garcia, Rolando R	1	Chance, K	1
4	Garcia, Rolando R	3	Chen, Chih-Chieh (Jack)	1
4	Garcia, Rolando R	4	Garcia, Rolando R	4
4	Garcia, Rolando R	2	Gettelman, Andrew	1
4	Garcia, Rolando R	3	Kinnison, Douglas E	3
4	Garcia, Rolando R	1	Lee-Taylor, J	1
4	Garcia, Rolando R	1	Madronich, S	1
4	Garcia, Rolando R	2	Mills, Michael J	1
4	Garcia, Rolando R	3	Oman, Luke	1
4	Garcia, Rolando R	9	Rasch, Philip	2
4	Garcia, Rolando R	15	Robock, Alan	1
4	Garcia, Rolando R	3	Salawitch, Ross	1
4	Garcia, Rolando R	7	Stenchikov, Georgiy	1
4	Garcia, Rolando R	6	Tilmes, Simone	3
4	Garcia, Rolando R	3	Toon, Owen B	1
4	Garcia, Rolando R	2	Turco, Richard P	2
2	Gardiner, Stephen	2	Gardiner, Stephen	2
2	Gettelman, Andrew	3	Bower, Keith	1
2	Gettelman, Andrew	3	Chen, Chih-Chieh (Jack)	1
2	Gettelman, Andrew	3	Choularton, Tom	1
2	Gettelman, Andrew	4	Gadian, Alan	1
2	Gettelman, Andrew	4	Garcia, Rolando R	1
2	Gettelman, Andrew	2	Gettelman, Andrew	2
2	Gettelman, Andrew	1	Kettles, Laura	1
2	Gettelman, Andrew	3	Kinnison, Douglas E	1
2	Gettelman, Andrew	6	Latham, John	1
2	Gettelman, Andrew	1	Morrison, Hugh	1
2	Gettelman, Andrew	9	Rasch, Philip	2
2	Gettelman, Andrew	6	Tilmes, Simone	1
1	Gnanadesikan, Anand	1	Adcroft, A	1
1	Gnanadesikan, Anand	1	Baughman, E	1
1	Gnanadesikan, Anand	1	Degaetano, A	1
1	Gnanadesikan, Anand	1	Gnanadesikan, Anand	1
1	Goes, Marlos	1	Goes, Marlos	1
1	Goes, Marlos	2	Keller, Klaus	1
1	Goes, Marlos	1	Tuana, Nancy	1
1	Goeschl, Timo	1	Goeschl, Timo	1
1	Goeschl, Timo	1	Heyen, Daniel	1
1	Goeschl, Timo	4	Monero-Cruz, Juan	1
1	Goldblatt, Colin	1	Goldblatt, Colin	1
1	Goldblatt, Colin	1	Watson, AJ	1
1	Gottlieb, Paul	1	Gottlieb, Paul	1
1	Gottlieb, Paul	4	Morgan, Granger	1
1	Gottlieb, Paul	1	Nordhaus, Robert R	1
1	Graf, Hans-F	1	Graf, Hans-F	1
1	Graf, Hans-F	1	Hommel, Rene	1
1	Grainger, R G	2	Braesicke, Peter	1
1	Grainger, R G	1	Cox, R A	1
1	Grainger, R G	2	Davidson, P J	1
1	Grainger, R G	1	Grainger, R G	1
1	Grainger, R G	1	Kalberer, M	1
1	Grainger, R G	1	Pope, F D	1
1	Grainger, R G	1	Watson, I M	1
1	Gray, Lesley J	1	Bozzo, Alessio	1
1	Gray, Lesley J	1	Driscoll, Simon	1
1	Gray, Lesley J	1	Gray, Lesley J	1
1	Gray, Lesley J	15	Robock, Alan	1
1	Gray, Lesley J	7	Stenchikov, Georgiy	1
1	Gregorie, L J	1	Couce, E	1
1	Gregorie, L J	1	Gregorie, L J	1
1	Gregorie, L J	1	Hendy, E J	1
1	Gregorie, L J	10	Irvine, Peter J	1
1	Gregorie, L J	7	Ridgwell, Andy	1
1	Grinspoon, David H	1	Grinspoon, David H	1
1	Grinspoon, David H	1	McGouldrick, Kevin	1
1	Grinspoon, David H	3	Toon, Owen B	1
1	Gulevskii, V A	1	Andreev, Yu V	1
1	Gulevskii, V A	1	Danilyan, B G	1
1	Gulevskii, V A	1	Eran'kov, V G	1
1	Gulevskii, V A	1	Gulevskii, V A	1
1	Gulevskii, V A	1	Ivanov, V N	1
1	Gulevskii, V A	2	Izrael, Yu A	1
1	Gulevskii, V A	1	Kulyapin, V P	1
1	Gulevskii, V A	1	Petrov, N N	1
1	Gulevskii, V A	1	Puzov, Yu A	1
1	Gulevskii, V A	5	Ryaboshapko, A G	1
1	Gulevskii, V A	1	Savchenko, A V	1
1	Gulevskii, V A	1	Zakharov, V M	1
1	HARADEN, J	1	HARADEN, J	1
1	HARADEN, J	2	PENNER, SS	1
1	Hardiman, S C	1	Bushell, A C	1
1	Hardiman, S C	1	Hardiman, S C	1
2	Hauser, Rachel	4	Gadian, Alan	1
2	Hauser, Rachel	2	Hauser, Rachel	2
2	Hauser, Rachel	1	Kleypas, Joan	1
2	Hauser, Rachel	6	Latham, John	1
2	Hauser, Rachel	3	Parkes, Ben	1
8	Haywood, Jim M	6	Alterskajaer, Kari	2
8	Haywood, Jim M	1	Bellouin, Nicolas	1
8	Haywood, Jim M	8	Boucher, Olivier	5
8	Haywood, Jim M	15	Caldeira, Ken	1
8	Haywood, Jim M	3	Cole, Jason	2
8	Haywood, Jim M	2	Curry, Charles L	2
8	Haywood, Jim M	5	Forster, Piers M	1
8	Haywood, Jim M	8	Haywood, Jim M	8
8	Haywood, Jim M	10	Irvine, Peter J	2
8	Haywood, Jim M	2	Ji, Duoying	2
8	Haywood, Jim M	8	Jones, Andy	7
8	Haywood, Jim M	1	Karam, Diana Bou	1
8	Haywood, Jim M	12	Kravitz, Ben	4
8	Haywood, Jim M	6	Kristjansson, Jon Egill	2
8	Haywood, Jim M	3	Lawrence, Mark	1
8	Haywood, Jim M	5	Lunt, Daniel J	1
8	Haywood, Jim M	2	Moore, John C	2
8	Haywood, Jim M	6	Niemeier, Ulrike	2
8	Haywood, Jim M	9	Rasch, Philip	1
8	Haywood, Jim M	15	Robock, Alan	4
8	Haywood, Jim M	7	Schmidt, Hauke	3
8	Haywood, Jim M	3	Schulz, Michael	1
8	Haywood, Jim M	2	Singh, Balwinder	2
8	Haywood, Jim M	1	Stephenson, David	1
8	Haywood, Jim M	6	Tilmes, Simone	2
8	Haywood, Jim M	3	Watanabe, Shingo	2
8	Haywood, Jim M	1	Yang, Shuting	1
8	Haywood, Jim M	2	Yoon, Jin-Ho	2
2	Heckendorn, Patricia	1	Fueglistaler, S	1
2	Heckendorn, Patricia	2	Heckendorn, Patricia	2
2	Heckendorn, Patricia	11	Keith, David W	1
2	Heckendorn, Patricia	2	Luo, B P	1
2	Heckendorn, Patricia	3	Peter, Thomas	2
2	Heckendorn, Patricia	2	Pierce, Jeffrey R	1
2	Heckendorn, Patricia	1	Rozanov, E	1
2	Heckendorn, Patricia	1	Schraner, M	1
2	Heckendorn, Patricia	1	Thomason, L W	1
2	Heckendorn, Patricia	3	Weisenstein, D K	2
1	Hegerl, Gabriele C	1	Hegerl, Gabriele C	1
1	Hegerl, Gabriele C	1	Solomon, Susan	1
1	Heintzenberg, Jost	1	Heintzenberg, Jost	1
1	Hendy, E J	1	Couce, E	1
1	Hendy, E J	1	Gregorie, L J	1
1	Hendy, E J	1	Hendy, E J	1
1	Hendy, E J	10	Irvine, Peter J	1
1	Hendy, E J	7	Ridgwell, Andy	1
1	Hetherington, Alistair M	1	Hetherington, Alistair M	1
1	Hetherington, Alistair M	7	Ridgwell, Andy	1
1	Hetherington, Alistair M	3	Singarayer, Joy S	1
1	Hetherington, Alistair M	2	Valdes, Paul J	1
1	Heyen, Daniel	1	Goeschl, Timo	1
1	Heyen, Daniel	1	Heyen, Daniel	1
1	Heyen, Daniel	4	Monero-Cruz, Juan	1
1	Highwood, E J	1	Charlton-Perez, A J	1
1	Highwood, E J	1	Ferraro, A J	1
1	Highwood, E J	1	Highwood, E J	1
1	Hill, A	2	Carslaw, K S	1
1	Hill, A	1	Fan, T	1
1	Hill, A	1	Hill, A	1
1	Hill, A	1	Mann, G W	1
1	Hill, A	1	Pringle, K J	1
1	Hill, A	1	Stier, P	1
1	Hill, A	1	Tost, H	1
1	Hill, A	1	Zhang, K	1
1	Hill, Spencer	1	Hill, Spencer	1
1	Hill, Spencer	1	Ming, Yi	1
1	Hitchman, M H	1	Donaldson, D J	1
1	Hitchman, M H	1	Hitchman, M H	1
1	Hitchman, M H	1	Richard, E C	1
1	Hitchman, M H	1	Tervahattu, H	1
1	Hitchman, M H	1	Tuck, A F	1
1	Hitchman, M H	1	Vaida, V	1
1	Hitchman, M H	1	Wilson, J C	1
1	Hommel, Rene	1	Graf, Hans-F	1
1	Hommel, Rene	1	Hommel, Rene	1
1	Honnery, Damon	1	Honnery, Damon	1
1	Honnery, Damon	1	Moriarty, Patrick	1
1	Hubert, Anna-Maria	1	Hubert, Anna-Maria	1
1	Hubert, Anna-Maria	10	Irvine, Peter J	1
1	Hubert, Anna-Maria	3	Lawrence, Mark	1
1	Hubert, Anna-Maria	1	Low, Sean	1
1	Hubert, Anna-Maria	2	Maas, Achim	1
1	Hubert, Anna-Maria	1	Reichwein, David	1
1	Hubert, Anna-Maria	2	Schaefer, Stefan	1
1	Hubert, Anna-Maria	1	Stelzer, Harald	1
1	Hudson, James G	1	Hudson, James G	1
1	Hudson, James G	1	Jha, Vandana	1
1	Hudson, James G	1	Noble, Stephen	1
1	Hulme, Mike	1	Hulme, Mike	1
1	Hunt, Hugh	1	Burgoyne, Chris	1
1	Hunt, Hugh	1	Causier, Matt	1
1	Hunt, Hugh	2	Davidson, P J	1
1	Hunt, Hugh	1	Hunt, Hugh	1
1	Iacovides, Hector	3	Bower, Keith	1
1	Iacovides, Hector	3	Choularton, Tom	1
1	Iacovides, Hector	1	Coe, Hugh	1
1	Iacovides, Hector	1	Connolly, Paul	1
1	Iacovides, Hector	1	Cooper, Gary	1
1	Iacovides, Hector	1	Craft, Tim	1
1	Iacovides, Hector	1	Foster, Jack	1
1	Iacovides, Hector	4	Gadian, Alan	1
1	Iacovides, Hector	1	Galbraith, Lee	1
1	Iacovides, Hector	1	Iacovides, Hector	1
1	Iacovides, Hector	1	Johnston, David	1
1	Iacovides, Hector	6	Latham, John	1
1	Iacovides, Hector	1	Launder, Brian	1
1	Iacovides, Hector	1	Leslie, Brian	1
1	Iacovides, Hector	1	Meyer, John	1
1	Iacovides, Hector	1	Neukermans, Armand	1
1	Iacovides, Hector	1	Ormond, Bob	1
1	Iacovides, Hector	3	Parkes, Ben	1
1	Iacovides, Hector	9	Rasch, Philip	1
1	Iacovides, Hector	1	Rush, John	1
1	Iacovides, Hector	3	Salter, Stephen	1
1	Iacovides, Hector	1	Stevenson, Tom	1
1	Iacovides, Hector	3	Wang, Hailong	1
1	Iacovides, Hector	1	Wang, Qin	1
1	Iacovides, Hector	2	Wood, Robert	1
1	Ingram, William J	1	Ingram, William J	1
1	Ingram, William J	11	Keith, David W	1
1	Ingram, William J	4	Morgan, Granger	1
1	Ingram, William J	5	Ricke, Katharine	1
1	Ingram, William J	1	Rowlands, Daniel J	1
10	Irvine, Peter J	6	Alterskajaer, Kari	2
10	Irvine, Peter J	8	Boucher, Olivier	2
10	Irvine, Peter J	15	Caldeira, Ken	1
10	Irvine, Peter J	3	Cole, Jason	2
10	Irvine, Peter J	1	Couce, E	1
10	Irvine, Peter J	2	Curry, Charles L	2
10	Irvine, Peter J	1	Gregorie, L J	1
10	Irvine, Peter J	8	Haywood, Jim M	2
10	Irvine, Peter J	1	Hendy, E J	1
10	Irvine, Peter J	1	Hubert, Anna-Maria	1
10	Irvine, Peter J	10	Irvine, Peter J	10
10	Irvine, Peter J	2	Ji, Duoying	2
10	Irvine, Peter J	8	Jones, Andy	2
10	Irvine, Peter J	1	Karam, Diana Bou	1
10	Irvine, Peter J	2	Keller, Klaus	1
10	Irvine, Peter J	12	Kravitz, Ben	2
10	Irvine, Peter J	6	Kristjansson, Jon Egill	2
10	Irvine, Peter J	3	Lawrence, Mark	1
10	Irvine, Peter J	1	Low, Sean	1
10	Irvine, Peter J	5	Lunt, Daniel J	4
10	Irvine, Peter J	2	Maas, Achim	2
10	Irvine, Peter J	2	Moore, John C	2
10	Irvine, Peter J	6	Niemeier, Ulrike	2
10	Irvine, Peter J	9	Rasch, Philip	1
10	Irvine, Peter J	1	Reichwein, David	1
10	Irvine, Peter J	7	Ridgwell, Andy	5
10	Irvine, Peter J	15	Robock, Alan	2
10	Irvine, Peter J	2	Schaefer, Stefan	2
10	Irvine, Peter J	7	Schmidt, Hauke	2
10	Irvine, Peter J	3	Schulz, Michael	1
10	Irvine, Peter J	3	Singarayer, Joy S	1
10	Irvine, Peter J	2	Singh, Balwinder	2
10	Irvine, Peter J	1	Sriver, R L	1
10	Irvine, Peter J	1	Stelzer, Harald	1
10	Irvine, Peter J	1	Stone, Emma J	1
10	Irvine, Peter J	6	Tilmes, Simone	2
10	Irvine, Peter J	3	Watanabe, Shingo	2
10	Irvine, Peter J	1	Yang, Shuting	1
10	Irvine, Peter J	2	Yoon, Jin-Ho	2
1	Ivanov, V N	1	Andreev, Yu V	1
1	Ivanov, V N	1	Danilyan, B G	1
1	Ivanov, V N	1	Eran'kov, V G	1
1	Ivanov, V N	1	Gulevskii, V A	1
1	Ivanov, V N	1	Ivanov, V N	1
1	Ivanov, V N	2	Izrael, Yu A	1
1	Ivanov, V N	1	Kulyapin, V P	1
1	Ivanov, V N	1	Petrov, N N	1
1	Ivanov, V N	1	Puzov, Yu A	1
1	Ivanov, V N	5	Ryaboshapko, A G	1
1	Ivanov, V N	1	Savchenko, A V	1
1	Ivanov, V N	1	Zakharov, V M	1
2	Izrael, Yu A	1	Andreev, Yu V	1
2	Izrael, Yu A	1	Danilyan, B G	1
2	Izrael, Yu A	1	Eran'kov, V G	1
2	Izrael, Yu A	1	Gulevskii, V A	1
2	Izrael, Yu A	1	Ivanov, V N	1
2	Izrael, Yu A	2	Izrael, Yu A	2
2	Izrael, Yu A	3	Kostrykin, S V	1
2	Izrael, Yu A	1	Kulyapin, V P	1
2	Izrael, Yu A	1	Petrov, N N	1
2	Izrael, Yu A	1	Puzov, Yu A	1
2	Izrael, Yu A	1	Revokatova, A P	1
2	Izrael, Yu A	5	Ryaboshapko, A G	2
2	Izrael, Yu A	1	Savchenko, A V	1
2	Izrael, Yu A	3	Volodin, Eugeny M	1
2	Izrael, Yu A	1	Zakharov, V M	1
1	Jackson, L S	5	Forster, Piers M	1
1	Jackson, L S	1	Jackson, L S	1
1	Jackson, L S	4	Jenkins, Annabel K L	1
1	Jaeger, Carlo	1	Archer, David	1
1	Jaeger, Carlo	1	Bauer, Eva	1
1	Jaeger, Carlo	1	Brovkin, Victor	1
1	Jaeger, Carlo	1	Claussen, Martin	1
1	Jaeger, Carlo	1	Jaeger, Carlo	1
1	Jaeger, Carlo	1	Petoukhov, Vladimir	1
4	Jenkins, Annabel K L	6	Alterskajaer, Kari	1
4	Jenkins, Annabel K L	8	Boucher, Olivier	1
4	Jenkins, Annabel K L	5	Forster, Piers M	4
4	Jenkins, Annabel K L	1	Jackson, L S	1
4	Jenkins, Annabel K L	4	Jenkins, Annabel K L	4
4	Jenkins, Annabel K L	8	Jones, Andy	1
4	Jenkins, Annabel K L	6	Korhonen, Hannele	2
4	Jenkins, Annabel K L	12	Kravitz, Ben	1
4	Jenkins, Annabel K L	6	Kristjansson, Jon Egill	1
4	Jenkins, Annabel K L	2	Muri, Helene	1
4	Jenkins, Annabel K L	6	Niemeier, Ulrike	1
4	Jenkins, Annabel K L	5	Partanen, Antti-llari	2
4	Jenkins, Annabel K L	2	Pierce, Jeffrey R	1
4	Jenkins, Annabel K L	9	Rasch, Philip	1
4	Jenkins, Annabel K L	15	Robock, Alan	1
4	Jenkins, Annabel K L	1	Spracklen, D V	1
4	Jenkins, Annabel K L	1	Stevens, R G	1
4	Jenkins, Annabel K L	1	Stuart, G S	1
4	Jenkins, Annabel K L	3	Wang, Hailong	1
4	Jenkins, Annabel K L	3	Watanabe, Shingo	1
1	Jenkins, LM	1	Eastlund, BJ	1
1	Jenkins, LM	1	Jenkins, LM	1
1	Jha, Vandana	1	Hudson, James G	1
1	Jha, Vandana	1	Jha, Vandana	1
1	Jha, Vandana	1	Noble, Stephen	1
2	Ji, Duoying	6	Alterskajaer, Kari	2
2	Ji, Duoying	8	Boucher, Olivier	2
2	Ji, Duoying	15	Caldeira, Ken	1
2	Ji, Duoying	3	Cole, Jason	2
2	Ji, Duoying	2	Curry, Charles L	2
2	Ji, Duoying	8	Haywood, Jim M	2
2	Ji, Duoying	10	Irvine, Peter J	2
2	Ji, Duoying	2	Ji, Duoying	2
2	Ji, Duoying	8	Jones, Andy	2
2	Ji, Duoying	1	Karam, Diana Bou	1
2	Ji, Duoying	12	Kravitz, Ben	2
2	Ji, Duoying	6	Kristjansson, Jon Egill	2
2	Ji, Duoying	5	Lunt, Daniel J	1
2	Ji, Duoying	2	Moore, John C	2
2	Ji, Duoying	6	Niemeier, Ulrike	2
2	Ji, Duoying	9	Rasch, Philip	1
2	Ji, Duoying	15	Robock, Alan	2
2	Ji, Duoying	7	Schmidt, Hauke	2
2	Ji, Duoying	3	Schulz, Michael	1
2	Ji, Duoying	2	Singh, Balwinder	2
2	Ji, Duoying	6	Tilmes, Simone	2
2	Ji, Duoying	3	Watanabe, Shingo	2
2	Ji, Duoying	1	Yang, Shuting	1
2	Ji, Duoying	2	Yoon, Jin-Ho	2
1	Johnston, David	3	Bower, Keith	1
1	Johnston, David	3	Choularton, Tom	1
1	Johnston, David	1	Coe, Hugh	1
1	Johnston, David	1	Connolly, Paul	1
1	Johnston, David	1	Cooper, Gary	1
1	Johnston, David	1	Craft, Tim	1
1	Johnston, David	1	Foster, Jack	1
1	Johnston, David	4	Gadian, Alan	1
1	Johnston, David	1	Galbraith, Lee	1
1	Johnston, David	1	Iacovides, Hector	1
1	Johnston, David	1	Johnston, David	1
1	Johnston, David	6	Latham, John	1
1	Johnston, David	1	Launder, Brian	1
1	Johnston, David	1	Leslie, Brian	1
1	Johnston, David	1	Meyer, John	1
1	Johnston, David	1	Neukermans, Armand	1
1	Johnston, David	1	Ormond, Bob	1
1	Johnston, David	3	Parkes, Ben	1
1	Johnston, David	9	Rasch, Philip	1
1	Johnston, David	1	Rush, John	1
1	Johnston, David	3	Salter, Stephen	1
1	Johnston, David	1	Stevenson, Tom	1
1	Johnston, David	3	Wang, Hailong	1
1	Johnston, David	1	Wang, Qin	1
1	Johnston, David	2	Wood, Robert	1
8	Jones, Andy	6	Alterskajaer, Kari	3
8	Jones, Andy	1	Bellouin, Nicolas	1
8	Jones, Andy	8	Boucher, Olivier	6
8	Jones, Andy	15	Caldeira, Ken	1
8	Jones, Andy	3	Cole, Jason	2
8	Jones, Andy	2	Curry, Charles L	2
8	Jones, Andy	5	Forster, Piers M	1
8	Jones, Andy	8	Haywood, Jim M	7
8	Jones, Andy	10	Irvine, Peter J	2
8	Jones, Andy	4	Jenkins, Annabel K L	1
8	Jones, Andy	2	Ji, Duoying	2
8	Jones, Andy	8	Jones, Andy	8
8	Jones, Andy	1	Karam, Diana Bou	1
8	Jones, Andy	6	Korhonen, Hannele	1
8	Jones, Andy	12	Kravitz, Ben	4
8	Jones, Andy	6	Kristjansson, Jon Egill	3
8	Jones, Andy	5	Lunt, Daniel J	1
8	Jones, Andy	2	Moore, John C	2
8	Jones, Andy	2	Muri, Helene	1
8	Jones, Andy	6	Niemeier, Ulrike	3
8	Jones, Andy	5	Partanen, Antti-llari	1
8	Jones, Andy	9	Rasch, Philip	2
8	Jones, Andy	15	Robock, Alan	4
8	Jones, Andy	7	Schmidt, Hauke	2
8	Jones, Andy	3	Schulz, Michael	1
8	Jones, Andy	2	Singh, Balwinder	2
8	Jones, Andy	1	Stephenson, David	1
8	Jones, Andy	6	Tilmes, Simone	2
8	Jones, Andy	3	Wang, Hailong	1
8	Jones, Andy	3	Watanabe, Shingo	3
8	Jones, Andy	1	Yang, Shuting	1
8	Jones, Andy	2	Yoon, Jin-Ho	2
1	Joseph, Renu	1	Joseph, Renu	1
1	Joseph, Renu	1	Zeng, Ning	1
2	Kaakso, Anton	2	Kaakso, Anton	2
2	Kaakso, Anton	2	Kerminen, Veli-Matti	1
2	Kaakso, Anton	3	Kokkola, Harri	2
2	Kaakso, Anton	6	Korhonen, Hannele	2
2	Kaakso, Anton	1	Kuokkanen, T	1
2	Kaakso, Anton	1	Laakso, L	1
2	Kaakso, Anton	1	Laaksonen, Ari	1
2	Kaakso, Anton	3	Lehtinen, Kari	2
2	Kaakso, Anton	5	Partanen, Antti-llari	2
2	Kaakso, Anton	1	Pietikainen, J-P	1
2	Kaakso, Anton	1	Schmidt, A	1
1	Kalberer, M	2	Braesicke, Peter	1
1	Kalberer, M	1	Cox, R A	1
1	Kalberer, M	2	Davidson, P J	1
1	Kalberer, M	1	Grainger, R G	1
1	Kalberer, M	1	Kalberer, M	1
1	Kalberer, M	1	Pope, F D	1
1	Kalberer, M	1	Watson, I M	1
1	Karam, Diana Bou	6	Alterskajaer, Kari	1
1	Karam, Diana Bou	8	Boucher, Olivier	1
1	Karam, Diana Bou	15	Caldeira, Ken	1
1	Karam, Diana Bou	3	Cole, Jason	1
1	Karam, Diana Bou	2	Curry, Charles L	1
1	Karam, Diana Bou	8	Haywood, Jim M	1
1	Karam, Diana Bou	10	Irvine, Peter J	1
1	Karam, Diana Bou	2	Ji, Duoying	1
1	Karam, Diana Bou	8	Jones, Andy	1
1	Karam, Diana Bou	1	Karam, Diana Bou	1
1	Karam, Diana Bou	12	Kravitz, Ben	1
1	Karam, Diana Bou	6	Kristjansson, Jon Egill	1
1	Karam, Diana Bou	5	Lunt, Daniel J	1
1	Karam, Diana Bou	2	Moore, John C	1
1	Karam, Diana Bou	6	Niemeier, Ulrike	1
1	Karam, Diana Bou	9	Rasch, Philip	1
1	Karam, Diana Bou	15	Robock, Alan	1
1	Karam, Diana Bou	7	Schmidt, Hauke	1
1	Karam, Diana Bou	3	Schulz, Michael	1
1	Karam, Diana Bou	2	Singh, Balwinder	1
1	Karam, Diana Bou	6	Tilmes, Simone	1
1	Karam, Diana Bou	3	Watanabe, Shingo	1
1	Karam, Diana Bou	1	Yang, Shuting	1
1	Karam, Diana Bou	2	Yoon, Jin-Ho	1
1	Karlsson, Hanna L	1	Bhattacharya, Kunal	1
1	Karlsson, Hanna L	1	Fadeel, Bengt	1
1	Karlsson, Hanna L	1	Karlsson, Hanna L	1
1	Karpenko, Andrey A	1	Chernokulsky, Alexandr V	1
1	Karpenko, Andrey A	2	Eliseev, A V	1
1	Karpenko, Andrey A	1	Karpenko, Andrey A	1
1	Karpenko, Andrey A	2	Mokhov, I I	1
1	Katz, Jonathan Isaac	1	Katz, Jonathan Isaac	1
1	Kaufman, Darrell S	2	Ammann, Caspar M	1
1	Kaufman, Darrell S	1	Kaufman, Darrell S	1
1	Kaufman, Darrell S	1	Otto-Bliesner, Bette L	1
1	Kaufman, Darrell S	1	Schneider, David P	1
1	Kearnes, Matthew	1	Kearnes, Matthew	1
1	Kearnes, Matthew	3	Macnaghten, Phil	1
1	Kearnes, Matthew	2	Owen, Richard	1
1	Kearnes, Matthew	1	Stilgoe, Jack	1
1	Kearnes, Matthew	3	Szerszynski, Bronislaw	1
11	Keith, David W	1	Apt, Jay	1
11	Keith, David W	15	Caldeira, Ken	2
11	Keith, David W	1	Carr, Wylie A	1
11	Keith, David W	2	Heckendorn, Patricia	1
11	Keith, David W	1	Ingram, William J	1
11	Keith, David W	11	Keith, David W	11
11	Keith, David W	12	Kravitz, Ben	1
11	Keith, David W	3	MacMartin, Douglas G	1
11	Keith, David W	2	MacMynowski, Douglas G	1
11	Keith, David W	1	McClellan, Justin	1
11	Keith, David W	2	Mercer, Ashley	2
11	Keith, David W	4	Monero-Cruz, Juan	2
11	Keith, David W	4	Morgan, Granger	1
11	Keith, David W	1	Parson, Edward A	1
11	Keith, David W	3	Peter, Thomas	1
11	Keith, David W	2	Pierce, Jeffrey R	1
11	Keith, David W	1	Preston, Christopher J	1
11	Keith, David W	5	Ricke, Katharine	2
11	Keith, David W	1	Rowlands, Daniel J	1
11	Keith, David W	1	Sharp, J D	1
11	Keith, David W	2	Shin, Ho-Jeong	1
11	Keith, David W	3	Szerszynski, Bronislaw	1
11	Keith, David W	3	Weisenstein, D K	1
11	Keith, David W	1	Yung, Laurie	1
2	Keller, Klaus	1	Goes, Marlos	1
2	Keller, Klaus	10	Irvine, Peter J	1
2	Keller, Klaus	2	Keller, Klaus	2
2	Keller, Klaus	1	Sriver, R L	1
2	Keller, Klaus	1	Tuana, Nancy	1
1	Kennedy, Robert G, III	1	Fields, David E	1
1	Kennedy, Robert G, III	1	Kennedy, Robert G, III	1
1	Kennedy, Robert G, III	1	Roy, Kenneth I	1
2	Kerminen, Veli-Matti	1	Arola, Antti	1
2	Kerminen, Veli-Matti	1	Bergman, Tommi	1
2	Kerminen, Veli-Matti	2	Kaakso, Anton	1
2	Kerminen, Veli-Matti	2	Kerminen, Veli-Matti	2
2	Kerminen, Veli-Matti	3	Kokkola, Harri	2
2	Kerminen, Veli-Matti	6	Korhonen, Hannele	2
2	Kerminen, Veli-Matti	1	Kuokkanen, T	1
2	Kerminen, Veli-Matti	1	Laakso, L	1
2	Kerminen, Veli-Matti	3	Lehtinen, Kari	2
2	Kerminen, Veli-Matti	5	Partanen, Antti-llari	2
2	Kerminen, Veli-Matti	1	Pietikainen, J-P	1
2	Kerminen, Veli-Matti	2	Romakkaniemi, Sami	1
2	Kerminen, Veli-Matti	1	Schmidt, A	1
1	Kettles, Laura	3	Bower, Keith	1
1	Kettles, Laura	3	Chen, Chih-Chieh (Jack)	1
1	Kettles, Laura	3	Choularton, Tom	1
1	Kettles, Laura	4	Gadian, Alan	1
1	Kettles, Laura	2	Gettelman, Andrew	1
1	Kettles, Laura	1	Kettles, Laura	1
1	Kettles, Laura	6	Latham, John	1
1	Kettles, Laura	1	Morrison, Hugh	1
1	Kettles, Laura	9	Rasch, Philip	1
1	Keunecke, Claudia	1	Carlsson, Philip Thomas Michael	1
1	Keunecke, Claudia	1	Dege, Janina Elisabeth	1
1	Keunecke, Claudia	1	Keunecke, Claudia	1
1	Keunecke, Claudia	1	Krueger, Bastian Christopher	1
1	Keunecke, Claudia	1	Wolf, Jan Lennard	1
1	Keunecke, Claudia	1	Zeuch, Thomas	1
1	Kim, Byung-Gon	1	Kim, Byung-Gon	1
1	Kim, Byung-Gon	1	Kim, Yoo-Jun	1
1	Kim, Byung-Gon	2	Miller, Mark	1
1	Kim, Byung-Gon	1	Min, Qilong	1
1	Kim, Byung-Gon	1	Song, Chang-Keun	1
1	Kim, Yoo-Jun	1	Kim, Byung-Gon	1
1	Kim, Yoo-Jun	1	Kim, Yoo-Jun	1
1	Kim, Yoo-Jun	2	Miller, Mark	1
1	Kim, Yoo-Jun	1	Min, Qilong	1
1	Kim, Yoo-Jun	1	Song, Chang-Keun	1
3	Kinnison, Douglas E	2	Canty, T	1
3	Kinnison, Douglas E	1	Chance, K	1
3	Kinnison, Douglas E	4	Garcia, Rolando R	3
3	Kinnison, Douglas E	2	Gettelman, Andrew	1
3	Kinnison, Douglas E	3	Kinnison, Douglas E	3
3	Kinnison, Douglas E	1	Lee-Taylor, J	1
3	Kinnison, Douglas E	1	Madronich, S	1
3	Kinnison, Douglas E	2	Mills, Michael J	1
3	Kinnison, Douglas E	9	Rasch, Philip	1
3	Kinnison, Douglas E	3	Salawitch, Ross	1
3	Kinnison, Douglas E	6	Tilmes, Simone	2
3	Kinnison, Douglas E	3	Toon, Owen B	1
3	Kinnison, Douglas E	2	Turco, Richard P	1
1	Kintisch, Eli	1	Kintisch, Eli	1
1	Kleidon, Axel	1	Kleidon, Axel	1
1	Kleidon, Axel	1	Renner, M	1
1	Kleypas, Joan	4	Gadian, Alan	1
1	Kleypas, Joan	2	Hauser, Rachel	1
1	Kleypas, Joan	1	Kleypas, Joan	1
1	Kleypas, Joan	6	Latham, John	1
1	Kleypas, Joan	3	Parkes, Ben	1
1	Klimke, M	1	Bauer, P	1
1	Klimke, M	1	Klimke, M	1
1	Klimke, M	1	Seboldt, W	1
1	Klocke, Daniel	1	Bellon, Gilles	1
1	Klocke, Daniel	1	Bony, Sandrine	1
1	Klocke, Daniel	1	Denvil, Sebastien	1
1	Klocke, Daniel	1	Fermepin, Solange	1
1	Klocke, Daniel	1	Klocke, Daniel	1
1	Klocke, Daniel	1	Sherwood, Steven	1
1	Kloster, S	1	Devasthale, A	1
1	Kloster, S	3	Feichter, Johann	1
1	Kloster, S	1	Kloster, S	1
1	Kloster, S	1	Lenton, Timothy M	1
1	Kloster, S	1	Pozzoli, L	1
1	Kloster, S	1	Rast, S	1
1	Kloster, S	1	Suntharalingam, P	1
1	Kloster, S	1	Thomas, M A	1
3	Kokkola, Harri	1	Arola, Antti	1
3	Kokkola, Harri	1	Bergman, Tommi	1
3	Kokkola, Harri	2	Kaakso, Anton	2
3	Kokkola, Harri	2	Kerminen, Veli-Matti	2
3	Kokkola, Harri	3	Kokkola, Harri	3
3	Kokkola, Harri	6	Korhonen, Hannele	3
3	Kokkola, Harri	1	Kuokkanen, T	1
3	Kokkola, Harri	1	Laakso, L	1
3	Kokkola, Harri	1	Laaksonen, Ari	1
3	Kokkola, Harri	3	Lehtinen, Kari	3
3	Kokkola, Harri	5	Partanen, Antti-llari	3
3	Kokkola, Harri	1	Pietikainen, J-P	1
3	Kokkola, Harri	2	Romakkaniemi, Sami	1
3	Kokkola, Harri	1	Schmidt, A	1
6	Korhonen, Hannele	6	Alterskajaer, Kari	1
6	Korhonen, Hannele	1	Arola, Antti	1
6	Korhonen, Hannele	1	Bergman, Tommi	1
6	Korhonen, Hannele	8	Boucher, Olivier	1
6	Korhonen, Hannele	2	Carslaw, K S	1
6	Korhonen, Hannele	5	Forster, Piers M	2
6	Korhonen, Hannele	4	Jenkins, Annabel K L	2
6	Korhonen, Hannele	8	Jones, Andy	1
6	Korhonen, Hannele	2	Kaakso, Anton	2
6	Korhonen, Hannele	2	Kerminen, Veli-Matti	2
6	Korhonen, Hannele	3	Kokkola, Harri	3
6	Korhonen, Hannele	6	Korhonen, Hannele	6
6	Korhonen, Hannele	12	Kravitz, Ben	1
6	Korhonen, Hannele	6	Kristjansson, Jon Egill	1
6	Korhonen, Hannele	1	Kuokkanen, T	1
6	Korhonen, Hannele	1	Laakso, L	1
6	Korhonen, Hannele	1	Laaksonen, Ari	1
6	Korhonen, Hannele	3	Lehtinen, Kari	3
6	Korhonen, Hannele	2	Muri, Helene	1
6	Korhonen, Hannele	6	Niemeier, Ulrike	1
6	Korhonen, Hannele	5	Partanen, Antti-llari	5
6	Korhonen, Hannele	2	Pierce, Jeffrey R	1
6	Korhonen, Hannele	1	Pietikainen, J-P	1
6	Korhonen, Hannele	9	Rasch, Philip	1
6	Korhonen, Hannele	15	Robock, Alan	1
6	Korhonen, Hannele	2	Romakkaniemi, Sami	2
6	Korhonen, Hannele	1	Schmidt, A	1
6	Korhonen, Hannele	1	Spracklen, D V	1
6	Korhonen, Hannele	1	Stevens, R G	1
6	Korhonen, Hannele	1	Stuart, G S	1
6	Korhonen, Hannele	3	Wang, Hailong	1
6	Korhonen, Hannele	3	Watanabe, Shingo	1
3	Kostrykin, S V	2	Izrael, Yu A	1
3	Kostrykin, S V	3	Kostrykin, S V	3
3	Kostrykin, S V	1	Revokatova, A P	1
3	Kostrykin, S V	5	Ryaboshapko, A G	3
3	Kostrykin, S V	3	Volodin, Eugeny M	3
2	Kosugi, Takanobu	2	Kosugi, Takanobu	2
12	Kravitz, Ben	6	Alterskajaer, Kari	3
12	Kravitz, Ben	8	Boucher, Olivier	5
12	Kravitz, Ben	1	Bunzl, Martin	1
12	Kravitz, Ben	15	Caldeira, Ken	3
12	Kravitz, Ben	3	Cole, Jason	2
12	Kravitz, Ben	2	Curry, Charles L	2
12	Kravitz, Ben	5	Forster, Piers M	2
12	Kravitz, Ben	8	Haywood, Jim M	4
12	Kravitz, Ben	10	Irvine, Peter J	2
12	Kravitz, Ben	4	Jenkins, Annabel K L	1
12	Kravitz, Ben	2	Ji, Duoying	2
12	Kravitz, Ben	8	Jones, Andy	4
12	Kravitz, Ben	1	Karam, Diana Bou	1
12	Kravitz, Ben	11	Keith, David W	1
12	Kravitz, Ben	6	Korhonen, Hannele	1
12	Kravitz, Ben	12	Kravitz, Ben	12
12	Kravitz, Ben	6	Kristjansson, Jon Egill	3
12	Kravitz, Ben	3	Lawrence, Mark	1
12	Kravitz, Ben	5	Lunt, Daniel J	1
12	Kravitz, Ben	3	MacMartin, Douglas G	2
12	Kravitz, Ben	2	Marquardt, Allison	2
12	Kravitz, Ben	2	Miller, Mark	1
12	Kravitz, Ben	2	Moore, John C	2
12	Kravitz, Ben	2	Muri, Helene	1
12	Kravitz, Ben	6	Niemeier, Ulrike	3
12	Kravitz, Ben	3	Oman, Luke	1
12	Kravitz, Ben	5	Partanen, Antti-llari	1
12	Kravitz, Ben	9	Rasch, Philip	2
12	Kravitz, Ben	15	Robock, Alan	10
12	Kravitz, Ben	7	Schmidt, Hauke	4
12	Kravitz, Ben	3	Schulz, Michael	2
12	Kravitz, Ben	1	Shindell, Drew T	1
12	Kravitz, Ben	2	Singh, Balwinder	2
12	Kravitz, Ben	7	Stenchikov, Georgiy	4
12	Kravitz, Ben	2	Taylor, Karl E	1
12	Kravitz, Ben	6	Tilmes, Simone	2
12	Kravitz, Ben	3	Wang, Hailong	1
12	Kravitz, Ben	3	Watanabe, Shingo	3
12	Kravitz, Ben	1	Yang, Shuting	1
12	Kravitz, Ben	2	Yoon, Jin-Ho	2
6	Kristjansson, Jon Egill	6	Alterskajaer, Kari	6
6	Kristjansson, Jon Egill	8	Boucher, Olivier	4
6	Kristjansson, Jon Egill	15	Caldeira, Ken	1
6	Kristjansson, Jon Egill	3	Cole, Jason	2
6	Kristjansson, Jon Egill	2	Curry, Charles L	2
6	Kristjansson, Jon Egill	5	Forster, Piers M	1
6	Kristjansson, Jon Egill	8	Haywood, Jim M	2
6	Kristjansson, Jon Egill	10	Irvine, Peter J	2
6	Kristjansson, Jon Egill	4	Jenkins, Annabel K L	1
6	Kristjansson, Jon Egill	2	Ji, Duoying	2
6	Kristjansson, Jon Egill	8	Jones, Andy	3
6	Kristjansson, Jon Egill	1	Karam, Diana Bou	1
6	Kristjansson, Jon Egill	6	Korhonen, Hannele	1
6	Kristjansson, Jon Egill	12	Kravitz, Ben	3
6	Kristjansson, Jon Egill	6	Kristjansson, Jon Egill	6
6	Kristjansson, Jon Egill	5	Lunt, Daniel J	1
6	Kristjansson, Jon Egill	2	Moore, John C	2
6	Kristjansson, Jon Egill	2	Muri, Helene	2
6	Kristjansson, Jon Egill	6	Niemeier, Ulrike	5
6	Kristjansson, Jon Egill	5	Partanen, Antti-llari	1
6	Kristjansson, Jon Egill	9	Rasch, Philip	2
6	Kristjansson, Jon Egill	15	Robock, Alan	3
6	Kristjansson, Jon Egill	7	Schmidt, Hauke	4
6	Kristjansson, Jon Egill	3	Schulz, Michael	2
6	Kristjansson, Jon Egill	1	Seland, O	1
6	Kristjansson, Jon Egill	2	Singh, Balwinder	2
6	Kristjansson, Jon Egill	6	Tilmes, Simone	2
6	Kristjansson, Jon Egill	2	Timmreck, Claudia	1
6	Kristjansson, Jon Egill	3	Wang, Hailong	1
6	Kristjansson, Jon Egill	3	Watanabe, Shingo	3
6	Kristjansson, Jon Egill	1	Yang, Shuting	1
6	Kristjansson, Jon Egill	2	Yoon, Jin-Ho	2
1	Krueger, Bastian Christopher	1	Carlsson, Philip Thomas Michael	1
1	Krueger, Bastian Christopher	1	Dege, Janina Elisabeth	1
1	Krueger, Bastian Christopher	1	Keunecke, Claudia	1
1	Krueger, Bastian Christopher	1	Krueger, Bastian Christopher	1
1	Krueger, Bastian Christopher	1	Wolf, Jan Lennard	1
1	Krueger, Bastian Christopher	1	Zeuch, Thomas	1
1	Kuebbeler, Miriam	3	Feichter, Johann	1
1	Kuebbeler, Miriam	1	Kuebbeler, Miriam	1
1	Kuebbeler, Miriam	2	Lohmann, Ulrike	1
1	Kulyapin, V P	1	Andreev, Yu V	1
1	Kulyapin, V P	1	Danilyan, B G	1
1	Kulyapin, V P	1	Eran'kov, V G	1
1	Kulyapin, V P	1	Gulevskii, V A	1
1	Kulyapin, V P	1	Ivanov, V N	1
1	Kulyapin, V P	2	Izrael, Yu A	1
1	Kulyapin, V P	1	Kulyapin, V P	1
1	Kulyapin, V P	1	Petrov, N N	1
1	Kulyapin, V P	1	Puzov, Yu A	1
1	Kulyapin, V P	5	Ryaboshapko, A G	1
1	Kulyapin, V P	1	Savchenko, A V	1
1	Kulyapin, V P	1	Zakharov, V M	1
1	Kuokkanen, T	2	Kaakso, Anton	1
1	Kuokkanen, T	2	Kerminen, Veli-Matti	1
1	Kuokkanen, T	3	Kokkola, Harri	1
1	Kuokkanen, T	6	Korhonen, Hannele	1
1	Kuokkanen, T	1	Kuokkanen, T	1
1	Kuokkanen, T	1	Laakso, L	1
1	Kuokkanen, T	3	Lehtinen, Kari	1
1	Kuokkanen, T	5	Partanen, Antti-llari	1
1	Kuokkanen, T	1	Pietikainen, J-P	1
1	Kuokkanen, T	1	Schmidt, A	1
1	Laakso, L	2	Kaakso, Anton	1
1	Laakso, L	2	Kerminen, Veli-Matti	1
1	Laakso, L	3	Kokkola, Harri	1
1	Laakso, L	6	Korhonen, Hannele	1
1	Laakso, L	1	Kuokkanen, T	1
1	Laakso, L	1	Laakso, L	1
1	Laakso, L	3	Lehtinen, Kari	1
1	Laakso, L	5	Partanen, Antti-llari	1
1	Laakso, L	1	Pietikainen, J-P	1
1	Laakso, L	1	Schmidt, A	1
1	Laaksonen, Ari	2	Kaakso, Anton	1
1	Laaksonen, Ari	3	Kokkola, Harri	1
1	Laaksonen, Ari	6	Korhonen, Hannele	1
1	Laaksonen, Ari	1	Laaksonen, Ari	1
1	Laaksonen, Ari	3	Lehtinen, Kari	1
1	Laaksonen, Ari	5	Partanen, Antti-llari	1
6	Latham, John	3	Bower, Keith	3
6	Latham, John	3	Chen, Chih-Chieh (Jack)	2
6	Latham, John	3	Choularton, Tom	3
6	Latham, John	1	Coe, Hugh	1
6	Latham, John	1	Connolly, Paul	1
6	Latham, John	1	Cooper, Gary	1
6	Latham, John	1	Craft, Tim	1
6	Latham, John	1	Foster, Jack	1
6	Latham, John	4	Gadian, Alan	4
6	Latham, John	1	Galbraith, Lee	1
6	Latham, John	2	Gettelman, Andrew	1
6	Latham, John	2	Hauser, Rachel	1
6	Latham, John	1	Iacovides, Hector	1
6	Latham, John	1	Johnston, David	1
6	Latham, John	1	Kettles, Laura	1
6	Latham, John	1	Kleypas, Joan	1
6	Latham, John	6	Latham, John	6
6	Latham, John	1	Launder, Brian	1
6	Latham, John	1	Leslie, Brian	1
6	Latham, John	1	Meyer, John	1
6	Latham, John	1	Morrison, Hugh	1
6	Latham, John	1	Neukermans, Armand	1
6	Latham, John	1	Ormond, Bob	1
6	Latham, John	3	Parkes, Ben	3
6	Latham, John	9	Rasch, Philip	3
6	Latham, John	1	Rush, John	1
6	Latham, John	1	Sahraei, Jalil	1
6	Latham, John	3	Salter, Stephen	3
6	Latham, John	1	Stevenson, Tom	1
6	Latham, John	3	Wang, Hailong	1
6	Latham, John	1	Wang, Qin	1
6	Latham, John	2	Wood, Robert	1
1	Launder, Brian	3	Bower, Keith	1
1	Launder, Brian	3	Choularton, Tom	1
1	Launder, Brian	1	Coe, Hugh	1
1	Launder, Brian	1	Connolly, Paul	1
1	Launder, Brian	1	Cooper, Gary	1
1	Launder, Brian	1	Craft, Tim	1
1	Launder, Brian	1	Foster, Jack	1
1	Launder, Brian	4	Gadian, Alan	1
1	Launder, Brian	1	Galbraith, Lee	1
1	Launder, Brian	1	Iacovides, Hector	1
1	Launder, Brian	1	Johnston, David	1
1	Launder, Brian	6	Latham, John	1
1	Launder, Brian	1	Launder, Brian	1
1	Launder, Brian	1	Leslie, Brian	1
1	Launder, Brian	1	Meyer, John	1
1	Launder, Brian	1	Neukermans, Armand	1
1	Launder, Brian	1	Ormond, Bob	1
1	Launder, Brian	3	Parkes, Ben	1
1	Launder, Brian	9	Rasch, Philip	1
1	Launder, Brian	1	Rush, John	1
1	Launder, Brian	3	Salter, Stephen	1
1	Launder, Brian	1	Stevenson, Tom	1
1	Launder, Brian	3	Wang, Hailong	1
1	Launder, Brian	1	Wang, Qin	1
1	Launder, Brian	2	Wood, Robert	1
3	Lawrence, Mark	1	Benduhn, F	1
3	Lawrence, Mark	5	Forster, Piers M	1
3	Lawrence, Mark	8	Haywood, Jim M	1
3	Lawrence, Mark	1	Hubert, Anna-Maria	1
3	Lawrence, Mark	10	Irvine, Peter J	1
3	Lawrence, Mark	12	Kravitz, Ben	1
3	Lawrence, Mark	3	Lawrence, Mark	3
3	Lawrence, Mark	1	Low, Sean	1
3	Lawrence, Mark	2	Maas, Achim	1
3	Lawrence, Mark	1	Reichwein, David	1
3	Lawrence, Mark	15	Robock, Alan	1
3	Lawrence, Mark	2	Schaefer, Stefan	1
3	Lawrence, Mark	7	Schmidt, Hauke	1
3	Lawrence, Mark	1	Stelzer, Harald	1
1	Lee-Taylor, J	2	Canty, T	1
1	Lee-Taylor, J	1	Chance, K	1
1	Lee-Taylor, J	4	Garcia, Rolando R	1
1	Lee-Taylor, J	3	Kinnison, Douglas E	1
1	Lee-Taylor, J	1	Lee-Taylor, J	1
1	Lee-Taylor, J	1	Madronich, S	1
1	Lee-Taylor, J	3	Salawitch, Ross	1
1	Lee-Taylor, J	6	Tilmes, Simone	1
3	Lehtinen, Kari	1	Arola, Antti	1
3	Lehtinen, Kari	1	Bergman, Tommi	1
3	Lehtinen, Kari	2	Kaakso, Anton	2
3	Lehtinen, Kari	2	Kerminen, Veli-Matti	2
3	Lehtinen, Kari	3	Kokkola, Harri	3
3	Lehtinen, Kari	6	Korhonen, Hannele	3
3	Lehtinen, Kari	1	Kuokkanen, T	1
3	Lehtinen, Kari	1	Laakso, L	1
3	Lehtinen, Kari	1	Laaksonen, Ari	1
3	Lehtinen, Kari	3	Lehtinen, Kari	3
3	Lehtinen, Kari	5	Partanen, Antti-llari	3
3	Lehtinen, Kari	1	Pietikainen, J-P	1
3	Lehtinen, Kari	2	Romakkaniemi, Sami	1
3	Lehtinen, Kari	1	Schmidt, A	1
1	Leisner, T	3	Feichter, Johann	1
1	Leisner, T	1	Leisner, T	1
1	Lenton, Timothy M	1	Devasthale, A	1
1	Lenton, Timothy M	3	Feichter, Johann	1
1	Lenton, Timothy M	1	Kloster, S	1
1	Lenton, Timothy M	1	Lenton, Timothy M	1
1	Lenton, Timothy M	1	Pozzoli, L	1
1	Lenton, Timothy M	1	Rast, S	1
1	Lenton, Timothy M	1	Suntharalingam, P	1
1	Lenton, Timothy M	1	Thomas, M A	1
1	Leovy, Conway	1	Leovy, Conway	1
1	Leslie, Brian	3	Bower, Keith	1
1	Leslie, Brian	3	Choularton, Tom	1
1	Leslie, Brian	1	Coe, Hugh	1
1	Leslie, Brian	1	Connolly, Paul	1
1	Leslie, Brian	1	Cooper, Gary	1
1	Leslie, Brian	1	Craft, Tim	1
1	Leslie, Brian	1	Foster, Jack	1
1	Leslie, Brian	4	Gadian, Alan	1
1	Leslie, Brian	1	Galbraith, Lee	1
1	Leslie, Brian	1	Iacovides, Hector	1
1	Leslie, Brian	1	Johnston, David	1
1	Leslie, Brian	6	Latham, John	1
1	Leslie, Brian	1	Launder, Brian	1
1	Leslie, Brian	1	Leslie, Brian	1
1	Leslie, Brian	1	Meyer, John	1
1	Leslie, Brian	1	Neukermans, Armand	1
1	Leslie, Brian	1	Ormond, Bob	1
1	Leslie, Brian	3	Parkes, Ben	1
1	Leslie, Brian	9	Rasch, Philip	1
1	Leslie, Brian	1	Rush, John	1
1	Leslie, Brian	3	Salter, Stephen	1
1	Leslie, Brian	1	Stevenson, Tom	1
1	Leslie, Brian	3	Wang, Hailong	1
1	Leslie, Brian	1	Wang, Qin	1
1	Leslie, Brian	2	Wood, Robert	1
1	Li, Q B	1	Bernstein, D N	1
1	Li, Q B	1	Chen, D	1
1	Li, Q B	1	Li, Q B	1
1	Li, Q B	1	Neelin, J D	1
1	Liu, Jiyuan	1	Liu, Jiyuan	1
1	Liu, Jiyuan	1	Wang, Mingna	1
1	Liu, Jiyuan	1	Yan, Xiaodong	1
1	Liu, Jiyuan	1	Zhang, Xuezhen	1
1	Lobell, D B	15	Caldeira, Ken	1
1	Lobell, D B	3	Cao, Long	1
1	Lobell, D B	1	Lobell, D B	1
1	Lobell, D B	1	Pongratz, J	1
2	Lohmann, Ulrike	1	Cirisan, A	1
2	Lohmann, Ulrike	3	Feichter, Johann	1
2	Lohmann, Ulrike	1	Kuebbeler, Miriam	1
2	Lohmann, Ulrike	2	Lohmann, Ulrike	2
2	Lohmann, Ulrike	2	Luo, B P	1
2	Lohmann, Ulrike	3	Peter, Thomas	1
2	Lohmann, Ulrike	1	Spichtinger, P	1
2	Lohmann, Ulrike	3	Weisenstein, D K	1
2	Lohmann, Ulrike	1	Wernli, H	1
1	Low, Sean	1	Hubert, Anna-Maria	1
1	Low, Sean	10	Irvine, Peter J	1
1	Low, Sean	3	Lawrence, Mark	1
1	Low, Sean	1	Low, Sean	1
1	Low, Sean	2	Maas, Achim	1
1	Low, Sean	1	Reichwein, David	1
1	Low, Sean	2	Schaefer, Stefan	1
1	Low, Sean	1	Stelzer, Harald	1
1	Luecking, C	3	Bewick, R	1
1	Luecking, C	1	Colombo, C	1
1	Luecking, C	1	Luecking, C	1
1	Luecking, C	5	McInnes, Colin R	1
1	Luecking, C	3	Sanchez, J P	1
5	Lunt, Daniel J	6	Alterskajaer, Kari	1
5	Lunt, Daniel J	8	Boucher, Olivier	1
5	Lunt, Daniel J	15	Caldeira, Ken	1
5	Lunt, Daniel J	3	Cole, Jason	1
5	Lunt, Daniel J	2	Curry, Charles L	1
5	Lunt, Daniel J	8	Haywood, Jim M	1
5	Lunt, Daniel J	10	Irvine, Peter J	4
5	Lunt, Daniel J	2	Ji, Duoying	1
5	Lunt, Daniel J	8	Jones, Andy	1
5	Lunt, Daniel J	1	Karam, Diana Bou	1
5	Lunt, Daniel J	12	Kravitz, Ben	1
5	Lunt, Daniel J	6	Kristjansson, Jon Egill	1
5	Lunt, Daniel J	5	Lunt, Daniel J	5
5	Lunt, Daniel J	2	Moore, John C	1
5	Lunt, Daniel J	6	Niemeier, Ulrike	1
5	Lunt, Daniel J	9	Rasch, Philip	1
5	Lunt, Daniel J	7	Ridgwell, Andy	4
5	Lunt, Daniel J	15	Robock, Alan	1
5	Lunt, Daniel J	7	Schmidt, Hauke	1
5	Lunt, Daniel J	3	Schulz, Michael	1
5	Lunt, Daniel J	1	Seale, A	1
5	Lunt, Daniel J	2	Singh, Balwinder	1
5	Lunt, Daniel J	1	Stone, Emma J	1
5	Lunt, Daniel J	6	Tilmes, Simone	1
5	Lunt, Daniel J	2	Valdes, Paul J	1
5	Lunt, Daniel J	3	Watanabe, Shingo	1
5	Lunt, Daniel J	1	Yang, Shuting	1
5	Lunt, Daniel J	2	Yoon, Jin-Ho	1
2	Luo, B P	1	Cirisan, A	1
2	Luo, B P	1	Fueglistaler, S	1
2	Luo, B P	2	Heckendorn, Patricia	1
2	Luo, B P	2	Lohmann, Ulrike	1
2	Luo, B P	2	Luo, B P	2
2	Luo, B P	3	Peter, Thomas	2
2	Luo, B P	1	Rozanov, E	1
2	Luo, B P	1	Schraner, M	1
2	Luo, B P	1	Spichtinger, P	1
2	Luo, B P	1	Thomason, L W	1
2	Luo, B P	3	Weisenstein, D K	2
2	Luo, B P	1	Wernli, H	1
2	Maas, Achim	1	Hubert, Anna-Maria	1
2	Maas, Achim	10	Irvine, Peter J	2
2	Maas, Achim	3	Lawrence, Mark	1
2	Maas, Achim	1	Low, Sean	1
2	Maas, Achim	2	Maas, Achim	2
2	Maas, Achim	1	Reichwein, David	1
2	Maas, Achim	2	Schaefer, Stefan	2
2	Maas, Achim	1	Stelzer, Harald	1
2	Maccracken, Michael	2	Maccracken, Michael	2
3	MacMartin, Douglas G	15	Caldeira, Ken	2
3	MacMartin, Douglas G	2	Christensen, Matthew	1
3	MacMartin, Douglas G	1	Duren, Riley	1
3	MacMartin, Douglas G	11	Keith, David W	1
3	MacMartin, Douglas G	12	Kravitz, Ben	2
3	MacMartin, Douglas G	3	MacMartin, Douglas G	3
3	MacMartin, Douglas G	15	Robock, Alan	1
2	MacMynowski, Douglas G	15	Caldeira, Ken	1
2	MacMynowski, Douglas G	11	Keith, David W	1
2	MacMynowski, Douglas G	2	MacMynowski, Douglas G	2
2	MacMynowski, Douglas G	2	Shin, Ho-Jeong	1
3	Macnaghten, Phil	1	Kearnes, Matthew	1
3	Macnaghten, Phil	3	Macnaghten, Phil	3
3	Macnaghten, Phil	2	Owen, Richard	2
3	Macnaghten, Phil	1	Stilgoe, Jack	1
3	Macnaghten, Phil	3	Szerszynski, Bronislaw	2
1	Madronich, S	2	Canty, T	1
1	Madronich, S	1	Chance, K	1
1	Madronich, S	4	Garcia, Rolando R	1
1	Madronich, S	3	Kinnison, Douglas E	1
1	Madronich, S	1	Lee-Taylor, J	1
1	Madronich, S	1	Madronich, S	1
1	Madronich, S	3	Salawitch, Ross	1
1	Madronich, S	6	Tilmes, Simone	1
1	Mann, G W	2	Carslaw, K S	1
1	Mann, G W	1	Fan, T	1
1	Mann, G W	1	Hill, A	1
1	Mann, G W	1	Mann, G W	1
1	Mann, G W	1	Pringle, K J	1
1	Mann, G W	1	Stier, P	1
1	Mann, G W	1	Tost, H	1
1	Mann, G W	1	Zhang, K	1
2	Marquardt, Allison	12	Kravitz, Ben	2
2	Marquardt, Allison	2	Marquardt, Allison	2
2	Marquardt, Allison	3	Oman, Luke	1
2	Marquardt, Allison	15	Robock, Alan	2
2	Marquardt, Allison	7	Stenchikov, Georgiy	2
1	Mascioli, N R	2	Canty, T	1
1	Mascioli, N R	1	Mascioli, N R	1
1	Mascioli, N R	3	Salawitch, Ross	1
1	Mascioli, N R	1	Smarte, M D	1
3	Matthews, H Damon	15	Caldeira, Ken	2
3	Matthews, H Damon	3	Cao, Long	1
3	Matthews, H Damon	3	Matthews, H Damon	3
3	Matthews, H Damon	1	Ross, Andrew	1
1	McClellan, Justin	1	Apt, Jay	1
1	McClellan, Justin	11	Keith, David W	1
1	McClellan, Justin	1	McClellan, Justin	1
1	McCusker, Kelly E	1	Battisti, David S	1
1	McCusker, Kelly E	1	Bitz, Cecilia M	1
1	McCusker, Kelly E	1	McCusker, Kelly E	1
1	McGouldrick, Kevin	1	Grinspoon, David H	1
1	McGouldrick, Kevin	1	McGouldrick, Kevin	1
1	McGouldrick, Kevin	3	Toon, Owen B	1
5	McInnes, Colin R	3	Bewick, R	3
5	McInnes, Colin R	1	Biggs, James D	1
5	McInnes, Colin R	1	Colombo, C	1
5	McInnes, Colin R	1	Luecking, C	1
5	McInnes, Colin R	5	McInnes, Colin R	5
5	McInnes, Colin R	3	Sanchez, J P	3
1	Meehl, Gerald A	2	Ammann, Caspar M	1
1	Meehl, Gerald A	1	Buja, Lawrence	1
1	Meehl, Gerald A	1	Meehl, Gerald A	1
1	Meehl, Gerald A	1	Teng, Haiyan	1
1	Meehl, Gerald A	1	Washington, Warren M	1
2	Mercer, Ashley	1	Carr, Wylie A	1
2	Mercer, Ashley	11	Keith, David W	2
2	Mercer, Ashley	2	Mercer, Ashley	2
2	Mercer, Ashley	1	Preston, Christopher J	1
2	Mercer, Ashley	1	Sharp, J D	1
2	Mercer, Ashley	3	Szerszynski, Bronislaw	1
2	Mercer, Ashley	1	Yung, Laurie	1
1	Meyer, John	3	Bower, Keith	1
1	Meyer, John	3	Choularton, Tom	1
1	Meyer, John	1	Coe, Hugh	1
1	Meyer, John	1	Connolly, Paul	1
1	Meyer, John	1	Cooper, Gary	1
1	Meyer, John	1	Craft, Tim	1
1	Meyer, John	1	Foster, Jack	1
1	Meyer, John	4	Gadian, Alan	1
1	Meyer, John	1	Galbraith, Lee	1
1	Meyer, John	1	Iacovides, Hector	1
1	Meyer, John	1	Johnston, David	1
1	Meyer, John	6	Latham, John	1
1	Meyer, John	1	Launder, Brian	1
1	Meyer, John	1	Leslie, Brian	1
1	Meyer, John	1	Meyer, John	1
1	Meyer, John	1	Neukermans, Armand	1
1	Meyer, John	1	Ormond, Bob	1
1	Meyer, John	3	Parkes, Ben	1
1	Meyer, John	9	Rasch, Philip	1
1	Meyer, John	1	Rush, John	1
1	Meyer, John	3	Salter, Stephen	1
1	Meyer, John	1	Stevenson, Tom	1
1	Meyer, John	3	Wang, Hailong	1
1	Meyer, John	1	Wang, Qin	1
1	Meyer, John	2	Wood, Robert	1
2	Miller, Mark	1	Kim, Byung-Gon	1
2	Miller, Mark	1	Kim, Yoo-Jun	1
2	Miller, Mark	12	Kravitz, Ben	1
2	Miller, Mark	2	Miller, Mark	2
2	Miller, Mark	1	Min, Qilong	1
2	Miller, Mark	15	Robock, Alan	1
2	Miller, Mark	1	Shindell, Drew T	1
2	Miller, Mark	1	Song, Chang-Keun	1
2	Mills, Michael J	1	English, J M	1
2	Mills, Michael J	4	Garcia, Rolando R	1
2	Mills, Michael J	3	Kinnison, Douglas E	1
2	Mills, Michael J	2	Mills, Michael J	2
2	Mills, Michael J	3	Toon, Owen B	2
2	Mills, Michael J	2	Turco, Richard P	1
1	Min, Qilong	1	Kim, Byung-Gon	1
1	Min, Qilong	1	Kim, Yoo-Jun	1
1	Min, Qilong	2	Miller, Mark	1
1	Min, Qilong	1	Min, Qilong	1
1	Min, Qilong	1	Song, Chang-Keun	1
1	Ming, Yi	1	Hill, Spencer	1
1	Ming, Yi	1	Ming, Yi	1
1	Mitchell, David L	1	Finnegan, William	1
1	Mitchell, David L	1	Mitchell, David L	1
2	Mokhov, I I	1	Chernokulsky, Alexandr V	1
2	Mokhov, I I	2	Eliseev, A V	2
2	Mokhov, I I	1	Karpenko, Andrey A	1
2	Mokhov, I I	2	Mokhov, I I	2
4	Monero-Cruz, Juan	15	Caldeira, Ken	1
4	Monero-Cruz, Juan	1	Goeschl, Timo	1
4	Monero-Cruz, Juan	1	Heyen, Daniel	1
4	Monero-Cruz, Juan	11	Keith, David W	2
4	Monero-Cruz, Juan	4	Monero-Cruz, Juan	4
4	Monero-Cruz, Juan	5	Ricke, Katharine	2
2	Moore, John C	6	Alterskajaer, Kari	2
[truncated: 1,436 more rows]

## Sheet: Fig 3. Funding Network SRM
# Records	Funding Organization	# Records	Funding Organization	Matrix Value				Note: Use Matrix Value, No Diagonal to map. Note, original data has been cleaned.
5	Academy of Finland	5	Academy of Finland	5				European Commission Funding and European Union funding have been aggregated to the European Commission
5	Academy of Finland	4	Maj and Tor Nessling foundation	4
5	Academy of Finland	16	NERC (UK)	1
5	Academy of Finland	1	NSERC	1
5	Academy of Finland	1	University of Leeds	1
1	ARCS Foundation	1	ARCS Foundation	1
1	ARCS Foundation	35	NSF (USA)	1
1	Aura programs	1	Aura programs	1
1	Aura programs	18	NASA	1
1	Aura programs	35	NSF (USA)	1
1	Basic Science Research Program through the National Research Foundation of Korea (NRF)	1	Basic Science Research Program through the National Research Foundation of Korea (NRF)	1
1	Basic Science Research Program through the National Research Foundation of Korea (NRF)	1	Korean Meteorological Administration Research and Development Program	1
1	Battelle Memorial Institute	1	Battelle Memorial Institute	1
1	Battelle Memorial Institute	11	DECC/Defra (UK)	1
1	Battelle Memorial Institute	18	European Commission	1
1	Battelle Memorial Institute	35	NSF (USA)	1
1	Brandenburg state Ministry for Science, Research and Culture (MWFK)	1	Brandenburg state Ministry for Science, Research and Culture (MWFK)	1
1	Brandenburg state Ministry for Science, Research and Culture (MWFK)	1	German Ministry for Education and Research (BMBF)	1
1	Brandenburg state Ministry for Science, Research and Culture (MWFK)	1	Institute for Advanced Sustainability Studies	1
2	British Antarctic Survey	2	British Antarctic Survey	2
2	British Antarctic Survey	16	NERC (UK)	2
2	British Antarctic Survey	4	Research Councils UK	2
2	British Antarctic Survey	7	Royal Society (UK)	2
1	California Air Resources Board	1	California Air Resources Board	1
1	Canadian Foundation for Climate and Atmospheric Sciences	1	Canadian Foundation for Climate and Atmospheric Sciences	1
1	Canadian Foundation for Climate and Atmospheric Sciences	1	Natural Sciences and Engineering Research Council of Canada	1
1	Carnegie Mellon University	1	Carnegie Mellon University	1
1	Carnegie Mellon University	35	NSF (USA)	1
1	Center for Biological Futures at the University of Washington	1	Center for Biological Futures at the University of Washington	1
1	Center for Biological Futures at the University of Washington	2	Environment Institute of the University of Washington College of the Environment	1
1	Center for Biological Futures at the University of Washington	1	Netherlands Institute for Advanced Study in the Humanities and Social Sciences (NIAS)	1
1	Center for Biological Futures at the University of Washington	1	Smith School for Energy and the Environment at Oxford University	1
1	Center for International Energy and Environmental Policy at the University of Texas	1	Center for International Energy and Environmental Policy at the University of Texas	1
1	Centre for Ecology and Hydrology Wallingford	1	Centre for Ecology and Hydrology Wallingford	1
1	Centre for Ecology and Hydrology Wallingford	18	European Commission	1
1	Centre for Ecology and Hydrology Wallingford	16	NERC (UK)	1
1	Centre for Ecology and Hydrology Wallingford	35	NSF (USA)	1
1	COST Action by the Swiss State Secretariat for Education and Research (SER)	1	COST Action by the Swiss State Secretariat for Education and Research (SER)	1
1	COST Action by the Swiss State Secretariat for Education and Research (SER)	1	Swiss National Centre of Competence in Research on Climate (NCCR Climate)	1
2	Davidson Technology	2	Davidson Technology	2
2	Davidson Technology	13	EPSRC (UK)	2
2	Davidson Technology	16	NERC (UK)	1
11	DECC/Defra (UK)	1	Battelle Memorial Institute	1
11	DECC/Defra (UK)	11	DECC/Defra (UK)	11
11	DECC/Defra (UK)	1	Department of Energy and Climate Change (DECC) (UK)	1
11	DECC/Defra (UK)	13	EPSRC (UK)	3
11	DECC/Defra (UK)	18	European Commission	5
11	DECC/Defra (UK)	8	Fund for Innovative Climate and Energy Research (FICER)	3
11	DECC/Defra (UK)	1	Innovative Program of Climate Change Projection for the 21st century, MEXT, Japan	1
11	DECC/Defra (UK)	18	NASA	4
11	DECC/Defra (UK)	4	National Center for Atmospheric Research (NCAR) (USA)	1
11	DECC/Defra (UK)	4	Norwegian Research Council	3
11	DECC/Defra (UK)	35	NSF (USA)	6
11	DECC/Defra (UK)	2	SOUSEI program, MEXT, JAPAN	2
11	DECC/Defra (UK)	6	US Department of Energy	4
1	Department of Energy and Climate Change (DECC) (UK)	11	DECC/Defra (UK)	1
1	Department of Energy and Climate Change (DECC) (UK)	1	Department of Energy and Climate Change (DECC) (UK)	1
1	Department of Energy and Climate Change (DECC) (UK)	18	NASA	1
1	Department of Energy and Climate Change (DECC) (UK)	35	NSF (USA)	1
2	Deutsche Forschungsgemeinschaft (DFG) (Germany)	2	Deutsche Forschungsgemeinschaft (DFG) (Germany)	2
2	Deutsche Forschungsgemeinschaft (DFG) (Germany)	18	European Commission	1
2	Deutsche Forschungsgemeinschaft (DFG) (Germany)	1	Fonds der Chemischen Industrie	1
1	Divecha Center for Climate Change, Indian Institute of Science	1	Divecha Center for Climate Change, Indian Institute of Science	1
1	Durham University	1	Durham University	1
2	Environment Institute of the University of Washington College of the Environment	1	Center for Biological Futures at the University of Washington	1
2	Environment Institute of the University of Washington College of the Environment	2	Environment Institute of the University of Washington College of the Environment	2
2	Environment Institute of the University of Washington College of the Environment	1	Netherlands Institute for Advanced Study in the Humanities and Social Sciences (NIAS)	1
2	Environment Institute of the University of Washington College of the Environment	1	Smith School for Energy and the Environment at Oxford University	1
13	EPSRC (UK)	2	Davidson Technology	2
13	EPSRC (UK)	11	DECC/Defra (UK)	3
13	EPSRC (UK)	13	EPSRC (UK)	13
13	EPSRC (UK)	18	European Commission	2
13	EPSRC (UK)	8	Fund for Innovative Climate and Energy Research (FICER)	1
13	EPSRC (UK)	1	Leverhulme Trust	1
13	EPSRC (UK)	18	NASA	1
13	EPSRC (UK)	2	NCAS	2
13	EPSRC (UK)	16	NERC (UK)	7
13	EPSRC (UK)	4	Norwegian Research Council	1
13	EPSRC (UK)	35	NSF (USA)	4
13	EPSRC (UK)	4	Research Councils UK	2
13	EPSRC (UK)	7	Royal Society (UK)	4
13	EPSRC (UK)	1	SAGES Centre for Earth System Dynamics at the University of Edinburgh	1
13	EPSRC (UK)	2	SOUSEI program, MEXT, JAPAN	1
13	EPSRC (UK)	1	U. Bristol postgraduate scholarship	1
13	EPSRC (UK)	4	UK Met Office	3
13	EPSRC (UK)	1	UK Ocean Acidification Research Program	1
13	EPSRC (UK)	6	US Department of Energy	1
1	ETH Zurich	1	ETH Zurich	1
1	ETH Zurich	18	European Commission	1
1	ETH Zurich	18	NASA	1
1	European Center for Medium-range Weather Forecasts	1	European Center for Medium-range Weather Forecasts	1
1	European Center for Medium-range Weather Forecasts	4	UK Met Office	1
18	European Commission	1	Battelle Memorial Institute	1
18	European Commission	1	Centre for Ecology and Hydrology Wallingford	1
18	European Commission	11	DECC/Defra (UK)	5
18	European Commission	2	Deutsche Forschungsgemeinschaft (DFG) (Germany)	1
18	European Commission	13	EPSRC (UK)	2
18	European Commission	1	ETH Zurich	1
18	European Commission	18	European Commission	18
18	European Commission	1	Foundation for Research, Science and Technology (New Zealand)	1
18	European Commission	1	French CEP&S ANR project ClimaConf	1
18	European Commission	8	Fund for Innovative Climate and Energy Research (FICER)	3
18	European Commission	1	Innovative Program of Climate Change Projection for the 21st century, MEXT, Japan	1
18	European Commission	1	LEFE project Missterre	1
18	European Commission	18	NASA	5
18	European Commission	4	National Center for Atmospheric Research (NCAR) (USA)	1
18	European Commission	16	NERC (UK)	2
18	European Commission	4	Norwegian Research Council	4
18	European Commission	35	NSF (USA)	6
18	European Commission	2	SOUSEI program, MEXT, JAPAN	2
18	European Commission	6	US Department of Energy	4
1	Fonds der Chemischen Industrie	2	Deutsche Forschungsgemeinschaft (DFG) (Germany)	1
1	Fonds der Chemischen Industrie	1	Fonds der Chemischen Industrie	1
1	Foundation for Research, Science and Technology (New Zealand)	18	European Commission	1
1	Foundation for Research, Science and Technology (New Zealand)	1	Foundation for Research, Science and Technology (New Zealand)	1
1	Foundation for Research, Science and Technology (New Zealand)	16	NERC (UK)	1
1	French CEP&S ANR project ClimaConf	18	European Commission	1
1	French CEP&S ANR project ClimaConf	1	French CEP&S ANR project ClimaConf	1
1	French CEP&S ANR project ClimaConf	1	LEFE project Missterre	1
8	Fund for Innovative Climate and Energy Research (FICER)	11	DECC/Defra (UK)	3
8	Fund for Innovative Climate and Energy Research (FICER)	13	EPSRC (UK)	1
8	Fund for Innovative Climate and Energy Research (FICER)	18	European Commission	3
8	Fund for Innovative Climate and Energy Research (FICER)	8	Fund for Innovative Climate and Energy Research (FICER)	8
8	Fund for Innovative Climate and Energy Research (FICER)	1	HECToR computing resources	1
8	Fund for Innovative Climate and Energy Research (FICER)	1	Innovative Program of Climate Change Projection for the 21st century, MEXT, Japan	1
8	Fund for Innovative Climate and Energy Research (FICER)	18	NASA	3
8	Fund for Innovative Climate and Energy Research (FICER)	4	National Center for Atmospheric Research (NCAR) (USA)	1
8	Fund for Innovative Climate and Energy Research (FICER)	1	National Centre for Atmospheric Science (UK)	1
8	Fund for Innovative Climate and Energy Research (FICER)	16	NERC (UK)	1
8	Fund for Innovative Climate and Energy Research (FICER)	4	Norwegian Research Council	3
8	Fund for Innovative Climate and Energy Research (FICER)	35	NSF (USA)	5
8	Fund for Innovative Climate and Energy Research (FICER)	1	Pacific Northwest National Laboratory	1
8	Fund for Innovative Climate and Energy Research (FICER)	2	SOUSEI program, MEXT, JAPAN	2
8	Fund for Innovative Climate and Energy Research (FICER)	6	US Department of Energy	3
8	Fund for Innovative Climate and Energy Research (FICER)	1	US Environmental Protection Agency STAR PhD Fellowship	1
1	Geoengineering Programme of the Oxford Martin School	1	Geoengineering Programme of the Oxford Martin School	1
1	German Ministry for Education and Research (BMBF)	1	Brandenburg state Ministry for Science, Research and Culture (MWFK)	1
1	German Ministry for Education and Research (BMBF)	1	German Ministry for Education and Research (BMBF)	1
1	German Ministry for Education and Research (BMBF)	1	Institute for Advanced Sustainability Studies	1
1	German Science Foundation (DFG)	1	German Science Foundation (DFG)	1
1	German Science Foundation (DFG)	1	Helmholtz Alliance "Planetary Evolution and Life"	1
1	HECToR computing resources	8	Fund for Innovative Climate and Energy Research (FICER)	1
1	HECToR computing resources	1	HECToR computing resources	1
1	HECToR computing resources	1	National Centre for Atmospheric Science (UK)	1
1	HECToR computing resources	16	NERC (UK)	1
1	Helmholtz Alliance "Planetary Evolution and Life"	1	German Science Foundation (DFG)	1
1	Helmholtz Alliance "Planetary Evolution and Life"	1	Helmholtz Alliance "Planetary Evolution and Life"	1
1	Innovative Program of Climate Change Projection for the 21st century, MEXT, Japan	11	DECC/Defra (UK)	1
1	Innovative Program of Climate Change Projection for the 21st century, MEXT, Japan	18	European Commission	1
1	Innovative Program of Climate Change Projection for the 21st century, MEXT, Japan	8	Fund for Innovative Climate and Energy Research (FICER)	1
1	Innovative Program of Climate Change Projection for the 21st century, MEXT, Japan	1	Innovative Program of Climate Change Projection for the 21st century, MEXT, Japan	1
1	Innovative Program of Climate Change Projection for the 21st century, MEXT, Japan	18	NASA	1
1	Innovative Program of Climate Change Projection for the 21st century, MEXT, Japan	4	Norwegian Research Council	1
1	Innovative Program of Climate Change Projection for the 21st century, MEXT, Japan	35	NSF (USA)	1
1	Innovative Program of Climate Change Projection for the 21st century, MEXT, Japan	6	US Department of Energy	1
1	Institute for Advanced Sustainability Studies	1	Brandenburg state Ministry for Science, Research and Culture (MWFK)	1
1	Institute for Advanced Sustainability Studies	1	German Ministry for Education and Research (BMBF)	1
1	Institute for Advanced Sustainability Studies	1	Institute for Advanced Sustainability Studies	1
1	Jet Propulsion Laboratory	1	Jet Propulsion Laboratory	1
1	Jet Propulsion Laboratory	18	NASA	1
1	Keck Institute for Space Studies	1	Keck Institute for Space Studies	1
1	Keck Institute for Space Studies	18	NASA	1
1	Keck Institute for Space Studies	35	NSF (USA)	1
1	Korean Meteorological Administration Research and Development Program	1	Basic Science Research Program through the National Research Foundation of Korea (NRF)	1
1	Korean Meteorological Administration Research and Development Program	1	Korean Meteorological Administration Research and Development Program	1
1	LEFE project Missterre	18	European Commission	1
1	LEFE project Missterre	1	French CEP&S ANR project ClimaConf	1
1	LEFE project Missterre	1	LEFE project Missterre	1
1	Leverhulme Trust	13	EPSRC (UK)	1
1	Leverhulme Trust	1	Leverhulme Trust	1
1	Leverhulme Trust	16	NERC (UK)	1
1	Leverhulme Trust	35	NSF (USA)	1
4	Maj and Tor Nessling foundation	5	Academy of Finland	4
4	Maj and Tor Nessling foundation	4	Maj and Tor Nessling foundation	4
4	Maj and Tor Nessling foundation	16	NERC (UK)	1
4	Maj and Tor Nessling foundation	1	University of Leeds	1
1	major state basic research development program of China (973 Program)	1	major state basic research development program of China (973 Program)	1
18	NASA	1	Aura programs	1
18	NASA	11	DECC/Defra (UK)	4
18	NASA	1	Department of Energy and Climate Change (DECC) (UK)	1
18	NASA	13	EPSRC (UK)	1
18	NASA	1	ETH Zurich	1
18	NASA	18	European Commission	5
18	NASA	8	Fund for Innovative Climate and Energy Research (FICER)	3
18	NASA	1	Innovative Program of Climate Change Projection for the 21st century, MEXT, Japan	1
18	NASA	1	Jet Propulsion Laboratory	1
18	NASA	1	Keck Institute for Space Studies	1
18	NASA	18	NASA	18
18	NASA	4	National Center for Atmospheric Research (NCAR) (USA)	2
18	NASA	5	NOAA (USA)	2
18	NASA	4	Norwegian Research Council	3
18	NASA	35	NSF (USA)	12
18	NASA	2	SOUSEI program, MEXT, JAPAN	2
18	NASA	6	US Department of Energy	3
18	NASA	1	Virtual Planetary Laboratory Lead team of the NASA Astrobiology Institute	1
4	National Center for Atmospheric Research (NCAR) (USA)	11	DECC/Defra (UK)	1
4	National Center for Atmospheric Research (NCAR) (USA)	18	European Commission	1
4	National Center for Atmospheric Research (NCAR) (USA)	8	Fund for Innovative Climate and Energy Research (FICER)	1
4	National Center for Atmospheric Research (NCAR) (USA)	18	NASA	2
4	National Center for Atmospheric Research (NCAR) (USA)	4	National Center for Atmospheric Research (NCAR) (USA)	4
4	National Center for Atmospheric Research (NCAR) (USA)	4	Norwegian Research Council	1
4	National Center for Atmospheric Research (NCAR) (USA)	35	NSF (USA)	3
4	National Center for Atmospheric Research (NCAR) (USA)	1	Office of Naval Research	1
4	National Center for Atmospheric Research (NCAR) (USA)	2	SOUSEI program, MEXT, JAPAN	1
4	National Center for Atmospheric Research (NCAR) (USA)	6	US Department of Energy	1
1	National Centre for Atmospheric Science (UK)	8	Fund for Innovative Climate and Energy Research (FICER)	1
1	National Centre for Atmospheric Science (UK)	1	HECToR computing resources	1
1	National Centre for Atmospheric Science (UK)	1	National Centre for Atmospheric Science (UK)	1
1	National Centre for Atmospheric Science (UK)	16	NERC (UK)	1
1	Natural Sciences and Engineering Research Council of Canada	1	Canadian Foundation for Climate and Atmospheric Sciences	1
1	Natural Sciences and Engineering Research Council of Canada	1	Natural Sciences and Engineering Research Council of Canada	1
2	NCAS	13	EPSRC (UK)	2
2	NCAS	2	NCAS	2
2	NCAS	16	NERC (UK)	1
2	NCAS	35	NSF (USA)	2
2	NCAS	1	SAGES Centre for Earth System Dynamics at the University of Edinburgh	1
2	NCAS	4	UK Met Office	1
1	NCCR Climate	1	NCCR Climate	1
16	NERC (UK)	5	Academy of Finland	1
16	NERC (UK)	2	British Antarctic Survey	2
16	NERC (UK)	1	Centre for Ecology and Hydrology Wallingford	1
16	NERC (UK)	2	Davidson Technology	1
16	NERC (UK)	13	EPSRC (UK)	7
16	NERC (UK)	18	European Commission	2
16	NERC (UK)	1	Foundation for Research, Science and Technology (New Zealand)	1
16	NERC (UK)	8	Fund for Innovative Climate and Energy Research (FICER)	1
16	NERC (UK)	1	HECToR computing resources	1
16	NERC (UK)	1	Leverhulme Trust	1
16	NERC (UK)	4	Maj and Tor Nessling foundation	1
16	NERC (UK)	1	National Centre for Atmospheric Science (UK)	1
16	NERC (UK)	2	NCAS	1
16	NERC (UK)	16	NERC (UK)	16
16	NERC (UK)	35	NSF (USA)	5
16	NERC (UK)	2	Penn State Center for Climate Risk Management	1
16	NERC (UK)	4	Research Councils UK	4
16	NERC (UK)	7	Royal Society (UK)	6
16	NERC (UK)	1	SAGES Centre for Earth System Dynamics at the University of Edinburgh	1
16	NERC (UK)	1	U. Bristol postgraduate scholarship	1
16	NERC (UK)	4	UK Met Office	2
16	NERC (UK)	1	UK Ocean Acidification Research Program	1
16	NERC (UK)	1	World University Network	1
1	Netherlands Institute for Advanced Study in the Humanities and Social Sciences (NIAS)	1	Center for Biological Futures at the University of Washington	1
1	Netherlands Institute for Advanced Study in the Humanities and Social Sciences (NIAS)	2	Environment Institute of the University of Washington College of the Environment	1
1	Netherlands Institute for Advanced Study in the Humanities and Social Sciences (NIAS)	1	Netherlands Institute for Advanced Study in the Humanities and Social Sciences (NIAS)	1
1	Netherlands Institute for Advanced Study in the Humanities and Social Sciences (NIAS)	1	Smith School for Energy and the Environment at Oxford University	1
5	NOAA (USA)	18	NASA	2
5	NOAA (USA)	5	NOAA (USA)	5
5	NOAA (USA)	35	NSF (USA)	2
5	NOAA (USA)	1	University of Calgary	1
4	Norwegian Research Council	11	DECC/Defra (UK)	3
4	Norwegian Research Council	13	EPSRC (UK)	1
4	Norwegian Research Council	18	European Commission	4
4	Norwegian Research Council	8	Fund for Innovative Climate and Energy Research (FICER)	3
4	Norwegian Research Council	1	Innovative Program of Climate Change Projection for the 21st century, MEXT, Japan	1
4	Norwegian Research Council	18	NASA	3
4	Norwegian Research Council	4	National Center for Atmospheric Research (NCAR) (USA)	1
4	Norwegian Research Council	4	Norwegian Research Council	4
4	Norwegian Research Council	35	NSF (USA)	3
4	Norwegian Research Council	2	SOUSEI program, MEXT, JAPAN	2
4	Norwegian Research Council	6	US Department of Energy	3
1	Novim	1	Novim	1
1	NSERC	5	Academy of Finland	1
1	NSERC	1	NSERC	1
35	NSF (USA)	1	ARCS Foundation	1
35	NSF (USA)	1	Aura programs	1
35	NSF (USA)	1	Battelle Memorial Institute	1
35	NSF (USA)	1	Carnegie Mellon University	1
35	NSF (USA)	1	Centre for Ecology and Hydrology Wallingford	1
35	NSF (USA)	11	DECC/Defra (UK)	6
35	NSF (USA)	1	Department of Energy and Climate Change (DECC) (UK)	1
35	NSF (USA)	13	EPSRC (UK)	4
35	NSF (USA)	18	European Commission	6
35	NSF (USA)	8	Fund for Innovative Climate and Energy Research (FICER)	5
35	NSF (USA)	1	Innovative Program of Climate Change Projection for the 21st century, MEXT, Japan	1
35	NSF (USA)	1	Keck Institute for Space Studies	1
35	NSF (USA)	1	Leverhulme Trust	1
35	NSF (USA)	18	NASA	12
35	NSF (USA)	4	National Center for Atmospheric Research (NCAR) (USA)	3
35	NSF (USA)	2	NCAS	2
35	NSF (USA)	16	NERC (UK)	5
35	NSF (USA)	5	NOAA (USA)	2
35	NSF (USA)	4	Norwegian Research Council	3
35	NSF (USA)	35	NSF (USA)	35
35	NSF (USA)	1	Office of Naval Research	1
35	NSF (USA)	2	Penn State Center for Climate Risk Management	2
35	NSF (USA)	1	Penn State Rock Ethics Institute	1
35	NSF (USA)	1	PNNL	1
35	NSF (USA)	1	SAGES Centre for Earth System Dynamics at the University of Edinburgh	1
35	NSF (USA)	2	SOUSEI program, MEXT, JAPAN	2
35	NSF (USA)	1	Tamaki Foundation	1
35	NSF (USA)	1	U Calgary	1
35	NSF (USA)	4	UK Met Office	1
35	NSF (USA)	6	US Department of Energy	4
35	NSF (USA)	1	US Environmental Protection Agency STAR PhD Fellowship	1
35	NSF (USA)	1	World University Network	1
1	Office of Naval Research	4	National Center for Atmospheric Research (NCAR) (USA)	1
1	Office of Naval Research	35	NSF (USA)	1
1	Office of Naval Research	1	Office of Naval Research	1
1	Pacific Northwest National Laboratory	8	Fund for Innovative Climate and Energy Research (FICER)	1
1	Pacific Northwest National Laboratory	1	Pacific Northwest National Laboratory	1
2	Penn State Center for Climate Risk Management	16	NERC (UK)	1
2	Penn State Center for Climate Risk Management	35	NSF (USA)	2
2	Penn State Center for Climate Risk Management	2	Penn State Center for Climate Risk Management	2
2	Penn State Center for Climate Risk Management	1	Penn State Rock Ethics Institute	1
2	Penn State Center for Climate Risk Management	1	World University Network	1
1	Penn State Rock Ethics Institute	35	NSF (USA)	1
1	Penn State Rock Ethics Institute	2	Penn State Center for Climate Risk Management	1
1	Penn State Rock Ethics Institute	1	Penn State Rock Ethics Institute	1
1	PNNL	35	NSF (USA)	1
1	PNNL	1	PNNL	1
1	PNNL	1	U Calgary	1
1	President of Russia	1	President of Russia	1
1	President of Russia	1	Russian Academy of Sciences	1
1	President of Russia	1	Russian Federal Agency for Science and Innovations	1
1	President of Russia	3	Russian Foundation for Basic Research	1
1	President of Russia	1	Russian Ministry for Science and Education	1
4	Research Councils UK	2	British Antarctic Survey	2
4	Research Councils UK	13	EPSRC (UK)	2
4	Research Councils UK	16	NERC (UK)	4
4	Research Councils UK	4	Research Councils UK	4
4	Research Councils UK	7	Royal Society (UK)	4
4	Research Councils UK	1	U. Bristol postgraduate scholarship	1
4	Research Councils UK	1	UK Ocean Acidification Research Program	1
7	Royal Society (UK)	2	British Antarctic Survey	2
7	Royal Society (UK)	13	EPSRC (UK)	4
7	Royal Society (UK)	16	NERC (UK)	6
7	Royal Society (UK)	4	Research Councils UK	4
7	Royal Society (UK)	7	Royal Society (UK)	7
7	Royal Society (UK)	1	U. Bristol postgraduate scholarship	1
7	Royal Society (UK)	4	UK Met Office	2
7	Royal Society (UK)	1	UK Ocean Acidification Research Program	1
1	Russian Academy of Sciences	1	President of Russia	1
1	Russian Academy of Sciences	1	Russian Academy of Sciences	1
1	Russian Academy of Sciences	1	Russian Federal Agency for Science and Innovations	1
1	Russian Academy of Sciences	3	Russian Foundation for Basic Research	1
1	Russian Academy of Sciences	1	Russian Ministry for Science and Education	1
1	Russian Federal Agency for Science and Innovations	1	President of Russia	1
1	Russian Federal Agency for Science and Innovations	1	Russian Academy of Sciences	1
1	Russian Federal Agency for Science and Innovations	1	Russian Federal Agency for Science and Innovations	1
1	Russian Federal Agency for Science and Innovations	3	Russian Foundation for Basic Research	1
1	Russian Federal Agency for Science and Innovations	1	Russian Ministry for Science and Education	1
3	Russian Foundation for Basic Research	1	President of Russia	1
3	Russian Foundation for Basic Research	1	Russian Academy of Sciences	1
3	Russian Foundation for Basic Research	1	Russian Federal Agency for Science and Innovations	1
3	Russian Foundation for Basic Research	3	Russian Foundation for Basic Research	3
3	Russian Foundation for Basic Research	1	Russian Ministry for Science and Education	1
1	Russian Ministry for Science and Education	1	President of Russia	1
1	Russian Ministry for Science and Education	1	Russian Academy of Sciences	1
1	Russian Ministry for Science and Education	1	Russian Federal Agency for Science and Innovations	1
1	Russian Ministry for Science and Education	3	Russian Foundation for Basic Research	1
1	Russian Ministry for Science and Education	1	Russian Ministry for Science and Education	1
1	SAGES Centre for Earth System Dynamics at the University of Edinburgh	13	EPSRC (UK)	1
1	SAGES Centre for Earth System Dynamics at the University of Edinburgh	2	NCAS	1
1	SAGES Centre for Earth System Dynamics at the University of Edinburgh	16	NERC (UK)	1
1	SAGES Centre for Earth System Dynamics at the University of Edinburgh	35	NSF (USA)	1
1	SAGES Centre for Earth System Dynamics at the University of Edinburgh	1	SAGES Centre for Earth System Dynamics at the University of Edinburgh	1
1	Smith School for Energy and the Environment at Oxford University	1	Center for Biological Futures at the University of Washington	1
1	Smith School for Energy and the Environment at Oxford University	2	Environment Institute of the University of Washington College of the Environment	1
1	Smith School for Energy and the Environment at Oxford University	1	Netherlands Institute for Advanced Study in the Humanities and Social Sciences (NIAS)	1
1	Smith School for Energy and the Environment at Oxford University	1	Smith School for Energy and the Environment at Oxford University	1
2	SOUSEI program, MEXT, JAPAN	11	DECC/Defra (UK)	2
2	SOUSEI program, MEXT, JAPAN	13	EPSRC (UK)	1
2	SOUSEI program, MEXT, JAPAN	18	European Commission	2
2	SOUSEI program, MEXT, JAPAN	8	Fund for Innovative Climate and Energy Research (FICER)	2
2	SOUSEI program, MEXT, JAPAN	18	NASA	2
2	SOUSEI program, MEXT, JAPAN	4	National Center for Atmospheric Research (NCAR) (USA)	1
2	SOUSEI program, MEXT, JAPAN	4	Norwegian Research Council	2
2	SOUSEI program, MEXT, JAPAN	35	NSF (USA)	2
2	SOUSEI program, MEXT, JAPAN	2	SOUSEI program, MEXT, JAPAN	2
2	SOUSEI program, MEXT, JAPAN	6	US Department of Energy	2
1	Swiss National Centre of Competence in Research on Climate (NCCR Climate)	1	COST Action by the Swiss State Secretariat for Education and Research (SER)	1
1	Swiss National Centre of Competence in Research on Climate (NCCR Climate)	1	Swiss National Centre of Competence in Research on Climate (NCCR Climate)	1
1	Tamaki Foundation	35	NSF (USA)	1
1	Tamaki Foundation	1	Tamaki Foundation	1
1	U Calgary	35	NSF (USA)	1
1	U Calgary	1	PNNL	1
1	U Calgary	1	U Calgary	1
1	U. Bristol postgraduate scholarship	13	EPSRC (UK)	1
1	U. Bristol postgraduate scholarship	16	NERC (UK)	1
1	U. Bristol postgraduate scholarship	4	Research Councils UK	1
1	U. Bristol postgraduate scholarship	7	Royal Society (UK)	1
1	U. Bristol postgraduate scholarship	1	U. Bristol postgraduate scholarship	1
1	U. Bristol postgraduate scholarship	1	UK Ocean Acidification Research Program	1
4	UK Met Office	13	EPSRC (UK)	3
4	UK Met Office	1	European Center for Medium-range Weather Forecasts	1
4	UK Met Office	2	NCAS	1
4	UK Met Office	16	NERC (UK)	2
4	UK Met Office	35	NSF (USA)	1
4	UK Met Office	7	Royal Society (UK)	2
4	UK Met Office	4	UK Met Office	4
1	UK Ocean Acidification Research Program	13	EPSRC (UK)	1
1	UK Ocean Acidification Research Program	16	NERC (UK)	1
1	UK Ocean Acidification Research Program	4	Research Councils UK	1
1	UK Ocean Acidification Research Program	7	Royal Society (UK)	1
1	UK Ocean Acidification Research Program	1	U. Bristol postgraduate scholarship	1
1	UK Ocean Acidification Research Program	1	UK Ocean Acidification Research Program	1
1	University of Calgary	5	NOAA (USA)	1
1	University of Calgary	1	University of Calgary	1
1	University of Leeds	5	Academy of Finland	1
1	University of Leeds	4	Maj and Tor Nessling foundation	1
1	University of Leeds	1	University of Leeds	1
6	US Department of Energy	11	DECC/Defra (UK)	4
6	US Department of Energy	13	EPSRC (UK)	1
6	US Department of Energy	18	European Commission	4
6	US Department of Energy	8	Fund for Innovative Climate and Energy Research (FICER)	3
6	US Department of Energy	1	Innovative Program of Climate Change Projection for the 21st century, MEXT, Japan	1
6	US Department of Energy	18	NASA	3
6	US Department of Energy	4	National Center for Atmospheric Research (NCAR) (USA)	1
6	US Department of Energy	4	Norwegian Research Council	3
6	US Department of Energy	35	NSF (USA)	4
6	US Department of Energy	2	SOUSEI program, MEXT, JAPAN	2
6	US Department of Energy	6	US Department of Energy	6
1	US Environmental Protection Agency STAR PhD Fellowship	8	Fund for Innovative Climate and Energy Research (FICER)	1
1	US Environmental Protection Agency STAR PhD Fellowship	35	NSF (USA)	1
1	US Environmental Protection Agency STAR PhD Fellowship	1	US Environmental Protection Agency STAR PhD Fellowship	1
1	Virtual Planetary Laboratory Lead team of the NASA Astrobiology Institute	18	NASA	1
1	Virtual Planetary Laboratory Lead team of the NASA Astrobiology Institute	1	Virtual Planetary Laboratory Lead team of the NASA Astrobiology Institute	1
1	World University Network	16	NERC (UK)	1
1	World University Network	35	NSF (USA)	1
1	World University Network	2	Penn State Center for Climate Risk Management	1
1	World University Network	1	World University Network	1

## Sheet: Fig 4. Patent Trends
# Records	Year	Type
70	2013	Family Members
94	2012	Family Members
91	2011	Family Members
109	2010	Family Members
93	2009	Family Members
119	2008	Family Members
49	2007	Family Members
33	2006	Family Members
27	2005	Family Members
19	2004	Family Members
19	2003	Family Members
12	2002	Family Members
17	2001	Family Members
16	2000	Family Members
13	1999	Family Members
18	1998	Family Members
8	1997	Family Members
6	1996	Family Members
6	1995	Family Members
10	1994	Family Members
6	1993	Family Members
8	1992	Family Members
11	1991	Family Members
4	1990	Family Members
3	1989	Family Members
4	1988	Family Members
2	1987	Family Members
4	1986	Family Members
4	1985	Family Members
4	1984	Family Members
1	1983	Family Members
8	1982	Family Members
3	1981	Family Members
3	1980	Family Members
6	1979	Family Members
2	1977	Family Members
1	1975	Family Members
2	1974	Family Members
2	1973	Family Members
2	1972	Family Members
1	1971	Family Members
2	2012	Families
8	2011	Families
4	2010	Families
14	2009	Families
17	2008	Families
24	2007	Families
12	2006	Families
8	2005	Families
3	2004	Families
1	2003	Families
3	2002	Families
3	2001	Families
3	2000	Families
4	1999	Families
3	1998	Families
2	1997	Families
2	1996	Families
1	1995	Families
2	1994	Families
1	1992	Families
2	1991	Families
7	1990	Families
3	1989	Families
2	1987	Families
1	1986	Families
1	1985	Families
2	1984	Families
0	1982	Families
2	1980	Families
0	1978	Families
0	1977	Families
1	1973	Families
1	1971	Families
3	1970	Families
1	1967	Families
153	2013	Literature
140	2012	Literature
107	2011	Literature
115	2010	Literature
84	2009	Literature
72	2008	Literature
21	2007	Literature
24	2006	Literature
12	2005	Literature
26	2004	Literature
17	2003	Literature
14	2002	Literature
9	2001	Literature
4	2000	Literature
4	1999	Literature
2	1998	Literature
1	1997	Literature
5	1996	Literature
2	1995	Literature
3	1994	Literature
3	1993	Literature
1	1992	Literature
4	1991	Literature
1	1977	Literature
1	1971	Literature

## Sheet: Table 1 Patents Classified
Theme	Category	Families	Family Members
CDR	Direct air (Indirect)	42	348
	Direct air capture	4	56
	Ocean Fertilisation (Indirect)	9	129
	Ocean Fertilisation	3	61
	Ocean fertilisation CO2 capture	12	130
	Ocean up/ downwelling	2	7
	Ocean upwelling (Indirect)	29	96
	Ocean upwelling CO2 capture	5	20
	Sub-Total	96	683
Other	Other	19	98
	Other (Indirect)	6	25
	Sub-Total	25	123
SRM	Cloud brightening	1	1
	Space based	7	13
	Space based (Indirect)	2	4
	Stratospheric aerosols (Indirect)	2	4
	Stratospheric aerosols	9	74
	Surface albedo	7	59
	Surface albedo (Indirect)	1	18
	Sub-Total	28	170
Total	Total	143	910
Note: Documents may occur in more than one category. Sub-totals refer to document counts by Theme.
A small number of documents cross themes.

## Sheet: Fig 5. Inventors Network
# Records	Inventors (original) (1) (Cleaned)	# Records	Inventors (original) (1) (Cleaned)	Matrix Value			Note: Use Matrix Value and Remove Diagonal when mapping network.
1	Ace, Ronald S.	1	Ace, Ronald S.	1
2	Chan, Alistair, K.	2	Chan, Alistair, K.	2
2	Chan, Alistair, K.	1	Bowers, Jeffrey, A.	1
2	Chan, Alistair, K.	1	Caldeira, Kenneth, G.	1
2	Chan, Alistair, K.	2	Tegreene, Clarence, T.	2
2	Chan, Alistair, K.	1	Gates, William	1
2	Chan, Alistair, K.	2	Hyde, Roderick, A.	2
2	Chan, Alistair, K.	1	Ishikawa, Muriel, Y.	1
2	Chan, Alistair, K.	1	Latham, John	1
2	Chan, Alistair, K.	1	Kare, Jordin, T.	1
2	Chan, Alistair, K.	2	Wood, Lowell, L.	2
2	Chan, Alistair, K.	2	Myhrvold, Nathan, P.	2
2	Chan, Alistair, K.	1	Salter, Stephen, H.	1
2	Chan, Alistair, K.	1	Wood, Victoria Y. H.	1
2	Chan, Alistair, K.	1	Wattenburg, Willard, H.	1
1	Allan, Victor Laing	1	Allan, Victor Laing	1
1	Allan, Victor Laing	1	Cooper, Jeremy Bernard	1
1	Allan, Victor Laing	1	Tulloch, Rory Mccrea	1
1	Allen, Julian, Icarus	1	Allen, Julian, Icarus	1
1	Allen, Julian, Icarus	1	Smyth, Timothy, James	1
1	Allen, Julian, Icarus	1	Somerfield, Paul, John	1
1	Aota, Toru	1	Aota, Toru	1
1	Aota, Toru	1	Hirose Kiichi	1
1	Aota, Toru	1	Hirose, Norikazu	1
1	Aota, Toru	1	Horikawa, Keiko	1
1	Aota, Toru	1	Kitao Shuji	1
1	Aota, Toru	1	Saiki, Masamichi	1
1	Aota, Toru	1	Sakinou Yasunori	1
1	Aota, Toru	1	Sennou, Yasunori	1
1	Aota, Toru	1	Watanuki Hiroshi	1
1	Aota, Toru	1	Watanuki, Akira	1
1	Asai Takayoshi	1	Asai Takayoshi	1
1	Asai Takayoshi	1	Asai, Koetsu	1
1	Asai, Koetsu	1	Asai Takayoshi	1
1	Asai, Koetsu	1	Asai, Koetsu	1
2	Assaf, Gad	2	Assaf, Gad	2
2	Assaf, Gad	2	Bronicki, Lucien Yehuda	2
1	Aziz, Michael, J.	1	Aziz, Michael, J.	1
1	Aziz, Michael, J.	1	House, Christopher, H.	1
1	Aziz, Michael, J.	1	House, Kurt, Z.	1
1	Aziz, Michael, J.	1	Schrag, Daniel, Paul	1
1	Bailey, John, Timothy	1	Bailey, John, Timothy	1
1	Bailey, John, Timothy	1	Bailey, Laura, Jane	1
1	Bailey, Laura, Jane	1	Bailey, John, Timothy	1
1	Bailey, Laura, Jane	1	Bailey, Laura, Jane	1
1	Baird, James Russell	1	Baird, James Russell	1
1	Barber, Gerald, L.	1	Barber, Gerald, L.	1
1	Barofsky, Andrew	1	Barofsky, Andrew	1
1	Barofsky, Andrew	1	Longo, Paul	1
1	Barofsky, Andrew	1	Phillips, Wayne	1
1	Barofsky, Andrew	1	Tawil, Jack Joseph	1
1	Benaron, David A.	1	Benaron, David A.	1
1	Berliner, David, L.	1	Berliner, David, L.	1
1	Berliner, David, L.	1	Leong, Helen	1
1	Biglioli, Alessandro	1	Biglioli, Alessandro	1
1	Biglioli, Alessandro	1	Foniok, Mike	1
1	Biglioli, Alessandro	1	Hart, Bill	1
1	Biglioli, Alessandro	1	Hart, Brandon	1
1	Biglioli, Alessandro	2	Heidel, Kenton	1
1	Biglioli, Alessandro	1	Keese, Dieter	1
1	Biglioli, Alessandro	2	Keith, David	1
1	Biglioli, Alessandro	1	Mahmoudkhani, Maryam	1
1	Blin, Stephane	1	Blin, Stephane	1
1	Blin, Stephane	1	Digonnet, Michel J. F.	1
1	Blin, Stephane	1	Fan, Shanhui	1
1	Blin, Stephane	1	Field, Leslie, A.	1
1	Blin, Stephane	1	Kino, Gordon S.	1
1	Blin, Stephane	1	Lloyd, Seth	1
1	Blum, Ronald, D.	1	Blum, Ronald, D.	1
1	Blum, Ronald, D.	1	Duston, Dwight, P.	1
1	Blum, Ronald, D.	1	Loeb, Jack	1
1	Bowers, Jeffrey, A.	2	Chan, Alistair, K.	1
1	Bowers, Jeffrey, A.	1	Bowers, Jeffrey, A.	1
1	Bowers, Jeffrey, A.	1	Caldeira, Kenneth, G.	1
1	Bowers, Jeffrey, A.	2	Tegreene, Clarence, T.	1
1	Bowers, Jeffrey, A.	1	Gates, William	1
1	Bowers, Jeffrey, A.	2	Hyde, Roderick, A.	1
1	Bowers, Jeffrey, A.	1	Ishikawa, Muriel, Y.	1
1	Bowers, Jeffrey, A.	1	Latham, John	1
1	Bowers, Jeffrey, A.	1	Kare, Jordin, T.	1
1	Bowers, Jeffrey, A.	2	Wood, Lowell, L.	1
1	Bowers, Jeffrey, A.	2	Myhrvold, Nathan, P.	1
1	Bowers, Jeffrey, A.	1	Salter, Stephen, H.	1
1	Bowers, Jeffrey, A.	1	Wood, Victoria Y. H.	1
1	Bowers, Jeffrey, A.	1	Wattenburg, Willard, H.	1
1	Britten, Roy	1	Britten, Roy	1
2	Bronicki, Lucien Yehuda	2	Assaf, Gad	2
2	Bronicki, Lucien Yehuda	2	Bronicki, Lucien Yehuda	2
1	Brose, Harlan Fredrick	1	Brose, Harlan Fredrick	1
1	Brose, Harlan Fredrick	1	Brouillet, Alfred Omer	1
1	Brosig, Stefan	1	Brosig, Stefan	1
1	Brouillet, Alfred Omer	1	Brose, Harlan Fredrick	1
1	Brouillet, Alfred Omer	1	Brouillet, Alfred Omer	1
1	Buckingham, Arthur G.	1	Buckingham, Arthur G.	1
1	Buddha, Mark	1	Buddha, Mark	1
1	Burgoyne, Christopher, John	1	Burgoyne, Christopher, John	1
1	Burgoyne, Christopher, John	1	Davidson, Peter	1
1	Burgoyne, Christopher, John	1	Hunt, Hugh, Edmund, Murray	1
1	Caldeira, Kenneth, G.	2	Chan, Alistair, K.	1
1	Caldeira, Kenneth, G.	1	Bowers, Jeffrey, A.	1
1	Caldeira, Kenneth, G.	1	Caldeira, Kenneth, G.	1
1	Caldeira, Kenneth, G.	2	Tegreene, Clarence, T.	1
1	Caldeira, Kenneth, G.	1	Gates, William	1
1	Caldeira, Kenneth, G.	2	Hyde, Roderick, A.	1
1	Caldeira, Kenneth, G.	1	Ishikawa, Muriel, Y.	1
1	Caldeira, Kenneth, G.	1	Latham, John	1
1	Caldeira, Kenneth, G.	1	Kare, Jordin, T.	1
1	Caldeira, Kenneth, G.	2	Wood, Lowell, L.	1
1	Caldeira, Kenneth, G.	2	Myhrvold, Nathan, P.	1
1	Caldeira, Kenneth, G.	1	Salter, Stephen, H.	1
1	Caldeira, Kenneth, G.	1	Wood, Victoria Y. H.	1
1	Caldeira, Kenneth, G.	1	Wattenburg, Willard, H.	1
1	Cannon, David John	1	Cannon, David John	1
1	Carter, Jr., Samuel R.	1	Carter, Jr., Samuel R.	1
1	Casey, Patrick, J.	1	Casey, Patrick, J.	1
1	Casey, Patrick, J.	1	Gold, David	1
1	Casey, Patrick, J.	1	Mills, Nicholas	1
1	Catterson, Tymothy	1	Catterson, Tymothy	1
1	Catterson, Tymothy	3	Ginster, Ursula	1
1	Catterson, Tymothy	1	Grimm, George	1
1	Catterson, Tymothy	2	Ishikawa, Ryuhei	1
1	Catterson, Tymothy	12	Lackner, Klaus, S.	1
1	Catterson, Tymothy	1	Leon-Guerrero, Ed	1
1	Catterson, Tymothy	3	Liu, Ping	1
1	Catterson, Tymothy	1	Madison, Karl	1
1	Catterson, Tymothy	1	Malcomson, Mark	1
1	Catterson, Tymothy	9	Wright Allen B.	1
1	Chang, David B.	1	Chang, David B.	1
1	Chang, David B.	1	Shih, I Fu	1
1	Chen, Franklin Y. K.	1	Chen, Franklin Y. K.	1
1	Chichilnisky, Graciela	1	Chichilnisky, Graciela	1
1	Chichilnisky, Graciela	2	Eisenberger, Peter	1
1	Choi, Joon Min	1	Choi, Joon Min	1
2	Tegreene, Clarence, T.	2	Chan, Alistair, K.	2
2	Tegreene, Clarence, T.	1	Bowers, Jeffrey, A.	1
2	Tegreene, Clarence, T.	1	Caldeira, Kenneth, G.	1
2	Tegreene, Clarence, T.	2	Tegreene, Clarence, T.	2
2	Tegreene, Clarence, T.	1	Gates, William	1
2	Tegreene, Clarence, T.	2	Hyde, Roderick, A.	2
2	Tegreene, Clarence, T.	1	Ishikawa, Muriel, Y.	1
2	Tegreene, Clarence, T.	1	Latham, John	1
2	Tegreene, Clarence, T.	1	Kare, Jordin, T.	1
2	Tegreene, Clarence, T.	2	Wood, Lowell, L.	2
2	Tegreene, Clarence, T.	2	Myhrvold, Nathan, P.	2
2	Tegreene, Clarence, T.	1	Salter, Stephen, H.	1
2	Tegreene, Clarence, T.	1	Wood, Victoria Y. H.	1
2	Tegreene, Clarence, T.	1	Wattenburg, Willard, H.	1
1	Clark, Tyler A.	1	Clark, Tyler A.	1
1	Clauser, Christoph	1	Clauser, Christoph	1
1	Clauser, Christoph	1	Peiffer, Stefan	1
1	Clauser, Christoph	1	Stanjek, Helge	1
1	Colson, John, W.	1	Colson, John, W.	1
1	Colson, John, W.	1	Hofer, Kurt, G.	1
1	Cooper, Gary	1	Cooper, Gary	1
1	Cooper, Gary	1	Foster, Jack	1
1	Cooper, Gary	1	Galbraith, Lee	1
1	Cooper, Jeremy Bernard	1	Allan, Victor Laing	1
1	Cooper, Jeremy Bernard	1	Cooper, Jeremy Bernard	1
1	Cooper, Jeremy Bernard	1	Tulloch, Rory Mccrea	1
1	Davidson, Peter	1	Burgoyne, Christopher, John	1
1	Davidson, Peter	1	Davidson, Peter	1
1	Davidson, Peter	1	Hunt, Hugh, Edmund, Murray	1
1	Digonnet, Michel J. F.	1	Blin, Stephane	1
1	Digonnet, Michel J. F.	1	Digonnet, Michel J. F.	1
1	Digonnet, Michel J. F.	1	Fan, Shanhui	1
1	Digonnet, Michel J. F.	1	Field, Leslie, A.	1
1	Digonnet, Michel J. F.	1	Kino, Gordon S.	1
1	Digonnet, Michel J. F.	1	Lloyd, Seth	1
1	Dimov Zhekov, Vladimir	1	Dimov Zhekov, Vladimir	1
1	Duston, Dwight, P.	1	Blum, Ronald, D.	1
1	Duston, Dwight, P.	1	Duston, Dwight, P.	1
1	Duston, Dwight, P.	1	Loeb, Jack	1
2	Eisenberger, Peter	1	Chichilnisky, Graciela	1
2	Eisenberger, Peter	2	Eisenberger, Peter	2
1	Elmaleh, David, R.	1	Elmaleh, David, R.	1
1	Elsbett, Guenter	1	Elsbett, Guenter	1
1	Elsbett, Guenter	1	Elsbett, Klaus	1
1	Elsbett, Guenter	1	Elsbett, Ludwig	1
1	Elsbett, Klaus	1	Elsbett, Guenter	1
1	Elsbett, Klaus	1	Elsbett, Klaus	1
1	Elsbett, Klaus	1	Elsbett, Ludwig	1
1	Elsbett, Ludwig	1	Elsbett, Guenter	1
1	Elsbett, Ludwig	1	Elsbett, Klaus	1
1	Elsbett, Ludwig	1	Elsbett, Ludwig	1
1	Fan, Shanhui	1	Blin, Stephane	1
1	Fan, Shanhui	1	Digonnet, Michel J. F.	1
1	Fan, Shanhui	1	Fan, Shanhui	1
1	Fan, Shanhui	1	Field, Leslie, A.	1
1	Fan, Shanhui	1	Kino, Gordon S.	1
1	Fan, Shanhui	1	Lloyd, Seth	1
3	Jones, Ian S	3	Jones, Ian S	3
3	Jones, Ian S	1	Gunaratnam, Michael Kassipillai	1
3	Jones, Ian S	1	Judd, Bruce, Joseph	1
3	Jones, Ian S	2	Rodgers, William	2
3	Jones, Ian S	1	Wheen, Robert, John	1
3	Jones, Ian S	1	Young, Helen Elizabeth	1
1	Field, Leslie, A.	1	Blin, Stephane	1
1	Field, Leslie, A.	1	Digonnet, Michel J. F.	1
1	Field, Leslie, A.	1	Fan, Shanhui	1
1	Field, Leslie, A.	1	Field, Leslie, A.	1
1	Field, Leslie, A.	1	Kino, Gordon S.	1
1	Field, Leslie, A.	1	Lloyd, Seth	1
3	Finley, Warren, T.	3	Finley, Warren, T.	3
1	Foniok, Mike	1	Biglioli, Alessandro	1
1	Foniok, Mike	1	Foniok, Mike	1
1	Foniok, Mike	1	Hart, Bill	1
1	Foniok, Mike	1	Hart, Brandon	1
1	Foniok, Mike	2	Heidel, Kenton	1
1	Foniok, Mike	1	Keese, Dieter	1
1	Foniok, Mike	2	Keith, David	1
1	Foniok, Mike	1	Mahmoudkhani, Maryam	1
1	Foster, Jack	1	Cooper, Gary	1
1	Foster, Jack	1	Foster, Jack	1
1	Foster, Jack	1	Galbraith, Lee	1
1	Franz Dietrich Oeste	1	Franz Dietrich Oeste	1
1	Franz Dietrich Oeste	5	Meyer-Oeste, Franz, Dietrich	1
1	Fuchs, Roman	1	Fuchs, Roman	1
1	Fuchs, Roman	1	Fuchs, Robert	1
1	Fuchs, Roman	1	Gillich, Volkmar	1
1	Fuchs, Roman	1	Kramer, Thomas	1
1	Fuchs, Robert	1	Fuchs, Roman	1
1	Fuchs, Robert	1	Fuchs, Robert	1
1	Fuchs, Robert	1	Gillich, Volkmar	1
1	Fuchs, Robert	1	Kramer, Thomas	1
1	Galbraith, Lee	1	Cooper, Gary	1
1	Galbraith, Lee	1	Foster, Jack	1
1	Galbraith, Lee	1	Galbraith, Lee	1
1	Gates, William	2	Chan, Alistair, K.	1
1	Gates, William	1	Bowers, Jeffrey, A.	1
1	Gates, William	1	Caldeira, Kenneth, G.	1
1	Gates, William	2	Tegreene, Clarence, T.	1
1	Gates, William	1	Gates, William	1
1	Gates, William	2	Hyde, Roderick, A.	1
1	Gates, William	1	Ishikawa, Muriel, Y.	1
1	Gates, William	1	Latham, John	1
1	Gates, William	1	Kare, Jordin, T.	1
1	Gates, William	2	Wood, Lowell, L.	1
1	Gates, William	2	Myhrvold, Nathan, P.	1
1	Gates, William	1	Salter, Stephen, H.	1
1	Gates, William	1	Wood, Victoria Y. H.	1
1	Gates, William	1	Wattenburg, Willard, H.	1
1	Gillich, Volkmar	1	Fuchs, Roman	1
1	Gillich, Volkmar	1	Fuchs, Robert	1
1	Gillich, Volkmar	1	Gillich, Volkmar	1
1	Gillich, Volkmar	1	Kramer, Thomas	1
3	Ginster, Ursula	1	Catterson, Tymothy	1
3	Ginster, Ursula	3	Ginster, Ursula	3
3	Ginster, Ursula	1	Grimm, George	1
3	Ginster, Ursula	2	Ishikawa, Ryuhei	1
3	Ginster, Ursula	1	Kuenster, U	1
3	Ginster, Ursula	12	Lackner, Klaus, S.	3
3	Ginster, Ursula	1	Leon-Guerrero, Ed	1
3	Ginster, Ursula	3	Liu, Ping	1
3	Ginster, Ursula	1	Madison, Karl	1
3	Ginster, Ursula	1	Malcomson, Mark	1
3	Ginster, Ursula	2	Peters, Eddy	1
3	Ginster, Ursula	1	Right, B	1
3	Ginster, Ursula	1	Wallen, Matt	1
3	Ginster, Ursula	1	Warren, M	1
3	Ginster, Ursula	1	Winsness, David, J.	1
3	Ginster, Ursula	9	Wright Allen B.	3
3	Ginster, Ursula	1	Wright, Burton	1
1	Girden, Barney	1	Girden, Barney	1
1	Goepert, Alain	1	Goepert, Alain	1
1	Goepert, Alain	1	Meth, Sergio	1
1	Goepert, Alain	1	Olah, George, A.	1
1	Goepert, Alain	1	Prakash, G. K. Surya	1
1	Gold, David	1	Casey, Patrick, J.	1
1	Gold, David	1	Gold, David	1
1	Gold, David	1	Mills, Nicholas	1
1	Goldberg, David, S.	1	Goldberg, David, S.	1
1	Goldschmidt, Steven, H.	1	Goldschmidt, Steven, H.	1
1	Gomez, Rodolfo, Antonio, M.	1	Gomez, Rodolfo, Antonio, M.	1
1	Gray, Iii, Leslie Morgan	1	Gray, Iii, Leslie Morgan	1
1	Grimes, Patrick	1	Grimes, Patrick	1
1	Grimes, Patrick	1	Krevor, Samuel, C.	1
1	Grimes, Patrick	12	Lackner, Klaus, S.	1
1	Grimes, Patrick	1	Zeman, Frank, S.	1
1	Grimm, George	1	Catterson, Tymothy	1
1	Grimm, George	3	Ginster, Ursula	1
1	Grimm, George	1	Grimm, George	1
1	Grimm, George	2	Ishikawa, Ryuhei	1
1	Grimm, George	12	Lackner, Klaus, S.	1
1	Grimm, George	1	Leon-Guerrero, Ed	1
1	Grimm, George	3	Liu, Ping	1
1	Grimm, George	1	Madison, Karl	1
1	Grimm, George	1	Malcomson, Mark	1
1	Grimm, George	9	Wright Allen B.	1
1	Gunaratnam, Michael Kassipillai	3	Jones, Ian S	1
1	Gunaratnam, Michael Kassipillai	1	Gunaratnam, Michael Kassipillai	1
1	Gunaratnam, Michael Kassipillai	2	Rodgers, William	1
1	Gunaratnam, Michael Kassipillai	1	Young, Helen Elizabeth	1
1	Hart, Bill	1	Biglioli, Alessandro	1
1	Hart, Bill	1	Foniok, Mike	1
1	Hart, Bill	1	Hart, Bill	1
1	Hart, Bill	1	Hart, Brandon	1
1	Hart, Bill	2	Heidel, Kenton	1
1	Hart, Bill	1	Keese, Dieter	1
1	Hart, Bill	2	Keith, David	1
1	Hart, Bill	1	Mahmoudkhani, Maryam	1
1	Hart, Brandon	1	Biglioli, Alessandro	1
1	Hart, Brandon	1	Foniok, Mike	1
1	Hart, Brandon	1	Hart, Bill	1
1	Hart, Brandon	1	Hart, Brandon	1
1	Hart, Brandon	2	Heidel, Kenton	1
1	Hart, Brandon	1	Keese, Dieter	1
1	Hart, Brandon	2	Keith, David	1
1	Hart, Brandon	1	Mahmoudkhani, Maryam	1
1	Harvey, Paul	1	Harvey, Paul	1
1	Hayashi Kenichi	1	Hayashi Kenichi	1
1	Hayashi Kenichi	1	Kato Taizo	1
1	Heffernan, Timothy C.	1	Heffernan, Timothy C.	1
1	Heffernan, Timothy C.	1	Kosmoski, Joseph V.	1
1	Heffernan, Timothy C.	1	Little, C. Deane	1
1	Heffernan, Timothy C.	1	Little, C. Gordon	1
2	Heidel, Kenton	1	Biglioli, Alessandro	1
2	Heidel, Kenton	1	Foniok, Mike	1
2	Heidel, Kenton	1	Hart, Bill	1
2	Heidel, Kenton	1	Hart, Brandon	1
2	Heidel, Kenton	2	Heidel, Kenton	2
2	Heidel, Kenton	1	Henderson, Matthew Alex	1
2	Heidel, Kenton	1	Kainth, Arvinder Pal Singh	1
2	Heidel, Kenton	1	Keese, Dieter	1
2	Heidel, Kenton	2	Keith, David	2
2	Heidel, Kenton	1	Mahmoudkhani, Maryam	1
2	Heidel, Kenton	1	Ritchie, Jane Anne	1
1	Henderson, Matthew Alex	2	Heidel, Kenton	1
1	Henderson, Matthew Alex	1	Henderson, Matthew Alex	1
1	Henderson, Matthew Alex	1	Kainth, Arvinder Pal Singh	1
1	Henderson, Matthew Alex	2	Keith, David	1
1	Henderson, Matthew Alex	1	Ritchie, Jane Anne	1
1	Hine, Derek L.	1	Hine, Derek L.	1
1	Hine, Derek L.	1	Hine, Roger, G.	1
1	Hine, Roger, G.	1	Hine, Derek L.	1
1	Hine, Roger, G.	1	Hine, Roger, G.	1
1	Hirai Takahiro	1	Hirai Takahiro	1
1	Hirai Takahiro	1	Matsuura Masami	1
1	Hirose Kiichi	1	Aota, Toru	1
1	Hirose Kiichi	1	Hirose Kiichi	1
1	Hirose Kiichi	1	Hirose, Norikazu	1
1	Hirose Kiichi	1	Horikawa, Keiko	1
1	Hirose Kiichi	1	Kitao Shuji	1
1	Hirose Kiichi	1	Saiki, Masamichi	1
1	Hirose Kiichi	1	Sakinou Yasunori	1
1	Hirose Kiichi	1	Sennou, Yasunori	1
1	Hirose Kiichi	1	Watanuki Hiroshi	1
1	Hirose Kiichi	1	Watanuki, Akira	1
1	Hirose, Norikazu	1	Aota, Toru	1
1	Hirose, Norikazu	1	Hirose Kiichi	1
1	Hirose, Norikazu	1	Hirose, Norikazu	1
1	Hirose, Norikazu	1	Horikawa, Keiko	1
1	Hirose, Norikazu	1	Kitao Shuji	1
1	Hirose, Norikazu	1	Saiki, Masamichi	1
1	Hirose, Norikazu	1	Sakinou Yasunori	1
1	Hirose, Norikazu	1	Sennou, Yasunori	1
1	Hirose, Norikazu	1	Watanuki Hiroshi	1
1	Hirose, Norikazu	1	Watanuki, Akira	1
1	Hofer, Kurt, G.	1	Colson, John, W.	1
1	Hofer, Kurt, G.	1	Hofer, Kurt, G.	1
1	Horikawa, Keiko	1	Aota, Toru	1
1	Horikawa, Keiko	1	Hirose Kiichi	1
1	Horikawa, Keiko	1	Hirose, Norikazu	1
1	Horikawa, Keiko	1	Horikawa, Keiko	1
1	Horikawa, Keiko	1	Kitao Shuji	1
1	Horikawa, Keiko	1	Saiki, Masamichi	1
1	Horikawa, Keiko	1	Sakinou Yasunori	1
1	Horikawa, Keiko	1	Sennou, Yasunori	1
1	Horikawa, Keiko	1	Watanuki Hiroshi	1
1	Horikawa, Keiko	1	Watanuki, Akira	1
1	House, Christopher, H.	1	Aziz, Michael, J.	1
1	House, Christopher, H.	1	House, Christopher, H.	1
1	House, Christopher, H.	1	House, Kurt, Z.	1
1	House, Christopher, H.	1	Schrag, Daniel, Paul	1
1	House, Kurt, Z.	1	Aziz, Michael, J.	1
1	House, Kurt, Z.	1	House, Christopher, H.	1
1	House, Kurt, Z.	1	House, Kurt, Z.	1
1	House, Kurt, Z.	1	Schrag, Daniel, Paul	1
1	Howard, Edward, G., Jr.	1	Howard, Edward, G., Jr.	1
1	Howard, Edward, G., Jr.	1	O ' Brien, Thomas C.	1
1	Hucko, Mark	1	Hucko, Mark	1
1	Hunt, Hugh, Edmund, Murray	1	Burgoyne, Christopher, John	1
1	Hunt, Hugh, Edmund, Murray	1	Davidson, Peter	1
1	Hunt, Hugh, Edmund, Murray	1	Hunt, Hugh, Edmund, Murray	1
2	Hyde, Roderick, A.	2	Chan, Alistair, K.	2
2	Hyde, Roderick, A.	1	Bowers, Jeffrey, A.	1
2	Hyde, Roderick, A.	1	Caldeira, Kenneth, G.	1
2	Hyde, Roderick, A.	2	Tegreene, Clarence, T.	2
2	Hyde, Roderick, A.	1	Gates, William	1
2	Hyde, Roderick, A.	2	Hyde, Roderick, A.	2
2	Hyde, Roderick, A.	1	Ishikawa, Muriel, Y.	1
2	Hyde, Roderick, A.	1	Latham, John	1
2	Hyde, Roderick, A.	1	Kare, Jordin, T.	1
2	Hyde, Roderick, A.	2	Wood, Lowell, L.	2
2	Hyde, Roderick, A.	2	Myhrvold, Nathan, P.	2
2	Hyde, Roderick, A.	1	Salter, Stephen, H.	1
2	Hyde, Roderick, A.	1	Wood, Victoria Y. H.	1
2	Hyde, Roderick, A.	1	Wattenburg, Willard, H.	1
1	Iijima, Masaki	1	Iijima, Masaki	1
1	Iijima, Masaki	1	Tomikawa, Fumio	1
1	Ishikawa Masamichi	1	Ishikawa Masamichi	1
1	Ishikawa Masamichi	1	Maruyama Shigenao	1
1	Ishikawa Masamichi	1	Taira Keisuke	1
2	Ishikawa, Ryuhei	1	Catterson, Tymothy	1
2	Ishikawa, Ryuhei	3	Ginster, Ursula	1
2	Ishikawa, Ryuhei	1	Grimm, George	1
2	Ishikawa, Ryuhei	2	Ishikawa, Ryuhei	2
2	Ishikawa, Ryuhei	12	Lackner, Klaus, S.	2
2	Ishikawa, Ryuhei	1	Leon-Guerrero, Ed	1
2	Ishikawa, Ryuhei	3	Liu, Ping	1
2	Ishikawa, Ryuhei	1	Madison, Karl	1
2	Ishikawa, Ryuhei	1	Malcomson, Mark	1
2	Ishikawa, Ryuhei	9	Wright Allen B.	2
1	Ishikawa, Muriel, Y.	2	Chan, Alistair, K.	1
1	Ishikawa, Muriel, Y.	1	Bowers, Jeffrey, A.	1
1	Ishikawa, Muriel, Y.	1	Caldeira, Kenneth, G.	1
1	Ishikawa, Muriel, Y.	2	Tegreene, Clarence, T.	1
1	Ishikawa, Muriel, Y.	1	Gates, William	1
1	Ishikawa, Muriel, Y.	2	Hyde, Roderick, A.	1
1	Ishikawa, Muriel, Y.	1	Ishikawa, Muriel, Y.	1
1	Ishikawa, Muriel, Y.	1	Latham, John	1
1	Ishikawa, Muriel, Y.	1	Kare, Jordin, T.	1
1	Ishikawa, Muriel, Y.	2	Wood, Lowell, L.	1
1	Ishikawa, Muriel, Y.	2	Myhrvold, Nathan, P.	1
1	Ishikawa, Muriel, Y.	1	Salter, Stephen, H.	1
1	Ishikawa, Muriel, Y.	1	Wood, Victoria Y. H.	1
1	Ishikawa, Muriel, Y.	1	Wattenburg, Willard, H.	1
1	Jacob, Jeffrey David	1	Jacob, Jeffrey David	1
1	Jenkins, Robert Theodore	1	Jenkins, Robert Theodore	1
1	Latham, John	2	Chan, Alistair, K.	1
1	Latham, John	1	Bowers, Jeffrey, A.	1
1	Latham, John	1	Caldeira, Kenneth, G.	1
1	Latham, John	2	Tegreene, Clarence, T.	1
1	Latham, John	1	Gates, William	1
1	Latham, John	2	Hyde, Roderick, A.	1
1	Latham, John	1	Ishikawa, Muriel, Y.	1
1	Latham, John	1	Latham, John	1
1	Latham, John	1	Kare, Jordin, T.	1
1	Latham, John	2	Wood, Lowell, L.	1
1	Latham, John	2	Myhrvold, Nathan, P.	1
1	Latham, John	1	Salter, Stephen, H.	1
1	Latham, John	1	Wood, Victoria Y. H.	1
1	Latham, John	1	Wattenburg, Willard, H.	1
1	Johnson, David H.	1	Johnson, David H.	1
1	Jones, Rosemary	1	Jones, Rosemary	1
1	Kare, Jordin, T.	2	Chan, Alistair, K.	1
1	Kare, Jordin, T.	1	Bowers, Jeffrey, A.	1
1	Kare, Jordin, T.	1	Caldeira, Kenneth, G.	1
1	Kare, Jordin, T.	2	Tegreene, Clarence, T.	1
1	Kare, Jordin, T.	1	Gates, William	1
1	Kare, Jordin, T.	2	Hyde, Roderick, A.	1
1	Kare, Jordin, T.	1	Ishikawa, Muriel, Y.	1
1	Kare, Jordin, T.	1	Latham, John	1
1	Kare, Jordin, T.	1	Kare, Jordin, T.	1
1	Kare, Jordin, T.	2	Wood, Lowell, L.	1
1	Kare, Jordin, T.	2	Myhrvold, Nathan, P.	1
1	Kare, Jordin, T.	1	Salter, Stephen, H.	1
1	Kare, Jordin, T.	1	Wood, Victoria Y. H.	1
1	Kare, Jordin, T.	1	Wattenburg, Willard, H.	1
1	Jovine, Raffael	1	Jovine, Raffael	1
1	Judd, Bruce, Joseph	3	Jones, Ian S	1
1	Judd, Bruce, Joseph	1	Judd, Bruce, Joseph	1
1	Judd, Bruce, Joseph	2	Rodgers, William	1
1	Judd, Bruce, Joseph	1	Wheen, Robert, John	1
1	Jun, Suzuki	1	Jun, Suzuki	1
1	Jun, Suzuki	1	Katsuyoshi, Tatenuma	1
1	Jun, Suzuki	1	Kiyoko, Kurosawa	1
1	Jun, Suzuki	1	Kosuke, Yoshida	1
1	Jun, Suzuki	2	Osamu, Arai	1
1	Kainth, Arvinder Pal Singh	2	Heidel, Kenton	1
1	Kainth, Arvinder Pal Singh	1	Henderson, Matthew Alex	1
1	Kainth, Arvinder Pal Singh	1	Kainth, Arvinder Pal Singh	1
1	Kainth, Arvinder Pal Singh	2	Keith, David	1
1	Kainth, Arvinder Pal Singh	1	Ritchie, Jane Anne	1
1	Kato Taizo	1	Hayashi Kenichi	1
1	Kato Taizo	1	Kato Taizo	1
1	Katsuyoshi, Tatenuma	1	Jun, Suzuki	1
1	Katsuyoshi, Tatenuma	1	Katsuyoshi, Tatenuma	1
1	Katsuyoshi, Tatenuma	1	Kiyoko, Kurosawa	1
1	Katsuyoshi, Tatenuma	1	Kosuke, Yoshida	1
1	Katsuyoshi, Tatenuma	2	Osamu, Arai	1
1	Kawai, Kenji	1	Kawai, Kenji	1
1	Keese, Dieter	1	Biglioli, Alessandro	1
1	Keese, Dieter	1	Foniok, Mike	1
1	Keese, Dieter	1	Hart, Bill	1
1	Keese, Dieter	1	Hart, Brandon	1
1	Keese, Dieter	2	Heidel, Kenton	1
1	Keese, Dieter	1	Keese, Dieter	1
1	Keese, Dieter	2	Keith, David	1
1	Keese, Dieter	1	Mahmoudkhani, Maryam	1
2	Keith, David	1	Biglioli, Alessandro	1
2	Keith, David	1	Foniok, Mike	1
2	Keith, David	1	Hart, Bill	1
2	Keith, David	1	Hart, Brandon	1
2	Keith, David	2	Heidel, Kenton	2
2	Keith, David	1	Henderson, Matthew Alex	1
2	Keith, David	1	Kainth, Arvinder Pal Singh	1
2	Keith, David	1	Keese, Dieter	1
2	Keith, David	2	Keith, David	2
2	Keith, David	1	Mahmoudkhani, Maryam	1
2	Keith, David	1	Ritchie, Jane Anne	1
1	Kino, Gordon S.	1	Blin, Stephane	1
1	Kino, Gordon S.	1	Digonnet, Michel J. F.	1
1	Kino, Gordon S.	1	Fan, Shanhui	1
1	Kino, Gordon S.	1	Field, Leslie, A.	1
1	Kino, Gordon S.	1	Kino, Gordon S.	1
1	Kino, Gordon S.	1	Lloyd, Seth	1
1	Kitamura, Koichi	1	Kitamura, Koichi	1
1	Kitao Shuji	1	Aota, Toru	1
1	Kitao Shuji	1	Hirose Kiichi	1
1	Kitao Shuji	1	Hirose, Norikazu	1
1	Kitao Shuji	1	Horikawa, Keiko	1
1	Kitao Shuji	1	Kitao Shuji	1
1	Kitao Shuji	1	Saiki, Masamichi	1
1	Kitao Shuji	1	Sakinou Yasunori	1
1	Kitao Shuji	1	Sennou, Yasunori	1
1	Kitao Shuji	1	Watanuki Hiroshi	1
1	Kitao Shuji	1	Watanuki, Akira	1
1	Kiyoko, Kurosawa	1	Jun, Suzuki	1
1	Kiyoko, Kurosawa	1	Katsuyoshi, Tatenuma	1
1	Kiyoko, Kurosawa	1	Kiyoko, Kurosawa	1
1	Kiyoko, Kurosawa	1	Kosuke, Yoshida	1
1	Kiyoko, Kurosawa	2	Osamu, Arai	1
1	Kleysen, Hubert T.	1	Kleysen, Hubert T.	1
1	Kobayashi Katsuya	1	Kobayashi Katsuya	1
1	Kobayashi Katsuya	2	Ouchi Kazuyuki	1
1	Komatsu Toshimitsu	1	Komatsu Toshimitsu	1
1	Komatsu Toshimitsu	1	Matsunaga Nobuhiro	1
1	Kondoh, Yoshiomi	1	Kondoh, Yoshiomi	1
1	Kong, Xiang-Fei	1	Kong, Xiang-Fei	1
1	Kong, Xiang-Fei	1	Li, Feng E	1
1	Kong, Xiang-Fei	1	Yin, Bai-Ting	1
1	Kong, Xiang-Fei	1	Yin, Bai-Yang	1
1	Kong, Xiang-Fei	1	Yin, Boyang	1
1	Kong, Xiang-Fei	1	Yin, Xue-Jun	1
1	Kong, Xiang-Fei	1	Yin, Xuejun	1
1	Kosmoski, Joseph V.	1	Heffernan, Timothy C.	1
1	Kosmoski, Joseph V.	1	Kosmoski, Joseph V.	1
1	Kosmoski, Joseph V.	1	Little, C. Deane	1
1	Kosmoski, Joseph V.	1	Little, C. Gordon	1
1	Kosuke, Yoshida	1	Jun, Suzuki	1
1	Kosuke, Yoshida	1	Katsuyoshi, Tatenuma	1
1	Kosuke, Yoshida	1	Kiyoko, Kurosawa	1
1	Kosuke, Yoshida	1	Kosuke, Yoshida	1
1	Kosuke, Yoshida	2	Osamu, Arai	1
1	Kramer, Thomas	1	Fuchs, Roman	1
1	Kramer, Thomas	1	Fuchs, Robert	1
1	Kramer, Thomas	1	Gillich, Volkmar	1
1	Kramer, Thomas	1	Kramer, Thomas	1
1	Krevor, Samuel, C.	1	Grimes, Patrick	1
1	Krevor, Samuel, C.	1	Krevor, Samuel, C.	1
1	Krevor, Samuel, C.	12	Lackner, Klaus, S.	1
1	Krevor, Samuel, C.	1	Zeman, Frank, S.	1
1	Kuenster, U	3	Ginster, Ursula	1
1	Kuenster, U	1	Kuenster, U	1
1	Kuenster, U	12	Lackner, Klaus, S.	1
1	Kuenster, U	2	Peters, Eddy	1
1	Kuenster, U	1	Right, B	1
1	Kuenster, U	1	Wallen, Matt	1
1	Kuenster, U	1	Warren, M	1
1	Kuenster, U	1	Winsness, David, J.	1
1	Kuenster, U	9	Wright Allen B.	1
1	Kuenster, U	1	Wright, Burton	1
1	Kuhl, Dieter	1	Kuhl, Dieter	1
1	Kuhl, Dieter	1	Siemens Ag	1
1	Kumar, Ravi	1	Kumar, Ravi	1
12	Lackner, Klaus, S.	1	Catterson, Tymothy	1
12	Lackner, Klaus, S.	3	Ginster, Ursula	3
12	Lackner, Klaus, S.	1	Grimes, Patrick	1
12	Lackner, Klaus, S.	1	Grimm, George	1
12	Lackner, Klaus, S.	2	Ishikawa, Ryuhei	2
12	Lackner, Klaus, S.	1	Krevor, Samuel, C.	1
12	Lackner, Klaus, S.	1	Kuenster, U	1
12	Lackner, Klaus, S.	12	Lackner, Klaus, S.	12
12	Lackner, Klaus, S.	1	Leon-Guerrero, Ed	1
12	Lackner, Klaus, S.	3	Liu, Ping	2
12	Lackner, Klaus, S.	1	Madison, Karl	1
12	Lackner, Klaus, S.	1	Malcomson, Mark	1
12	Lackner, Klaus, S.	2	Peters, Eddy	1
12	Lackner, Klaus, S.	1	Right, B	1
12	Lackner, Klaus, S.	1	Wallen, Matt	1
12	Lackner, Klaus, S.	1	Warren, M	1
12	Lackner, Klaus, S.	1	Winsness, David, J.	1
12	Lackner, Klaus, S.	9	Wright Allen B.	8
12	Lackner, Klaus, S.	1	Wright, Burton	1
12	Lackner, Klaus, S.	1	Zeman, Frank, S.	1
1	Lambert, Kal Karel	1	Lambert, Kal Karel	1
1	Larsen, Theodore E.	1	Larsen, Theodore E.	1
1	Leon-Guerrero, Ed	1	Catterson, Tymothy	1
1	Leon-Guerrero, Ed	3	Ginster, Ursula	1
1	Leon-Guerrero, Ed	1	Grimm, George	1
1	Leon-Guerrero, Ed	2	Ishikawa, Ryuhei	1
1	Leon-Guerrero, Ed	12	Lackner, Klaus, S.	1
1	Leon-Guerrero, Ed	1	Leon-Guerrero, Ed	1
1	Leon-Guerrero, Ed	3	Liu, Ping	1
1	Leon-Guerrero, Ed	1	Madison, Karl	1
1	Leon-Guerrero, Ed	1	Malcomson, Mark	1
1	Leon-Guerrero, Ed	9	Wright Allen B.	1
1	Leong, Helen	1	Berliner, David, L.	1
1	Leong, Helen	1	Leong, Helen	1
1	Letizia, Santino	1	Letizia, Santino	1
1	Letizia, Santino	1	Tulino, Rosario, Rocco	1
1	Li, Feng E	1	Kong, Xiang-Fei	1
1	Li, Feng E	1	Li, Feng E	1
1	Li, Feng E	1	Yin, Bai-Ting	1
1	Li, Feng E	1	Yin, Bai-Yang	1
1	Li, Feng E	1	Yin, Boyang	1
1	Li, Feng E	1	Yin, Xue-Jun	1
1	Li, Feng E	1	Yin, Xuejun	1
1	Little, C. Deane	1	Heffernan, Timothy C.	1
1	Little, C. Deane	1	Kosmoski, Joseph V.	1
1	Little, C. Deane	1	Little, C. Deane	1
1	Little, C. Deane	1	Little, C. Gordon	1
1	Little, C. Gordon	1	Heffernan, Timothy C.	1
1	Little, C. Gordon	1	Kosmoski, Joseph V.	1
1	Little, C. Gordon	1	Little, C. Deane	1
1	Little, C. Gordon	1	Little, C. Gordon	1
3	Liu, Ping	1	Catterson, Tymothy	1
3	Liu, Ping	3	Ginster, Ursula	1
3	Liu, Ping	1	Grimm, George	1
3	Liu, Ping	2	Ishikawa, Ryuhei	1
3	Liu, Ping	12	Lackner, Klaus, S.	2
3	Liu, Ping	1	Leon-Guerrero, Ed	1
3	Liu, Ping	3	Liu, Ping	3
3	Liu, Ping	1	Madison, Karl	1
3	Liu, Ping	1	Malcomson, Mark	1
3	Liu, Ping	9	Wright Allen B.	1
1	Lloyd, Seth	1	Blin, Stephane	1
1	Lloyd, Seth	1	Digonnet, Michel J. F.	1
1	Lloyd, Seth	1	Fan, Shanhui	1
1	Lloyd, Seth	1	Field, Leslie, A.	1
1	Lloyd, Seth	1	Kino, Gordon S.	1
1	Lloyd, Seth	1	Lloyd, Seth	1
1	Loeb, Jack	1	Blum, Ronald, D.	1
1	Loeb, Jack	1	Duston, Dwight, P.	1
1	Loeb, Jack	1	Loeb, Jack	1
1	Longo, Paul	1	Barofsky, Andrew	1
1	Longo, Paul	1	Longo, Paul	1
1	Longo, Paul	1	Phillips, Wayne	1
1	Longo, Paul	1	Tawil, Jack Joseph	1
2	Wood, Lowell, L.	2	Chan, Alistair, K.	2
2	Wood, Lowell, L.	1	Bowers, Jeffrey, A.	1
2	Wood, Lowell, L.	1	Caldeira, Kenneth, G.	1
2	Wood, Lowell, L.	2	Tegreene, Clarence, T.	2
2	Wood, Lowell, L.	1	Gates, William	1
2	Wood, Lowell, L.	2	Hyde, Roderick, A.	2
2	Wood, Lowell, L.	1	Ishikawa, Muriel, Y.	1
2	Wood, Lowell, L.	1	Latham, John	1
2	Wood, Lowell, L.	1	Kare, Jordin, T.	1
2	Wood, Lowell, L.	2	Wood, Lowell, L.	2
2	Wood, Lowell, L.	2	Myhrvold, Nathan, P.	2
2	Wood, Lowell, L.	1	Salter, Stephen, H.	1
2	Wood, Lowell, L.	1	Wood, Victoria Y. H.	1
2	Wood, Lowell, L.	1	Wattenburg, Willard, H.	1
1	Lutz, Dale Robert	1	Lutz, Dale Robert	1
1	Lutz, Michael, J.	1	Lutz, Michael, J.	1
1	Madison, Karl	1	Catterson, Tymothy	1
1	Madison, Karl	3	Ginster, Ursula	1
1	Madison, Karl	1	Grimm, George	1
1	Madison, Karl	2	Ishikawa, Ryuhei	1
1	Madison, Karl	12	Lackner, Klaus, S.	1
1	Madison, Karl	1	Leon-Guerrero, Ed	1
1	Madison, Karl	3	Liu, Ping	1
1	Madison, Karl	1	Madison, Karl	1
1	Madison, Karl	1	Malcomson, Mark	1
1	Madison, Karl	9	Wright Allen B.	1
1	Mahmoudkhani, Maryam	1	Biglioli, Alessandro	1
1	Mahmoudkhani, Maryam	1	Foniok, Mike	1
1	Mahmoudkhani, Maryam	1	Hart, Bill	1
1	Mahmoudkhani, Maryam	1	Hart, Brandon	1
1	Mahmoudkhani, Maryam	2	Heidel, Kenton	1
1	Mahmoudkhani, Maryam	1	Keese, Dieter	1
1	Mahmoudkhani, Maryam	2	Keith, David	1
1	Mahmoudkhani, Maryam	1	Mahmoudkhani, Maryam	1
1	Malcomson, Mark	1	Catterson, Tymothy	1
1	Malcomson, Mark	3	Ginster, Ursula	1
1	Malcomson, Mark	1	Grimm, George	1
1	Malcomson, Mark	2	Ishikawa, Ryuhei	1
1	Malcomson, Mark	12	Lackner, Klaus, S.	1
1	Malcomson, Mark	1	Leon-Guerrero, Ed	1
1	Malcomson, Mark	3	Liu, Ping	1
1	Malcomson, Mark	1	Madison, Karl	1
1	Malcomson, Mark	1	Malcomson, Mark	1
1	Malcomson, Mark	9	Wright Allen B.	1
3	Markels, Michael	3	Markels, Michael	3
1	Maruyama Shigenao	1	Ishikawa Masamichi	1
1	Maruyama Shigenao	1	Maruyama Shigenao	1
1	Maruyama Shigenao	1	Taira Keisuke	1
1	Matsunaga Nobuhiro	1	Komatsu Toshimitsu	1
1	Matsunaga Nobuhiro	1	Matsunaga Nobuhiro	1
1	Matsuura Masami	1	Hirai Takahiro	1
1	Matsuura Masami	1	Matsuura Masami	1
1	Meth, Sergio	1	Goepert, Alain	1
1	Meth, Sergio	1	Meth, Sergio	1
1	Meth, Sergio	1	Olah, George, A.	1
1	Meth, Sergio	1	Prakash, G. K. Surya	1
5	Meyer-Oeste, Franz, Dietrich	1	Franz Dietrich Oeste	1
5	Meyer-Oeste, Franz, Dietrich	5	Meyer-Oeste, Franz, Dietrich	5
1	Mills, Nicholas	1	Casey, Patrick, J.	1
1	Mills, Nicholas	1	Gold, David	1
1	Mills, Nicholas	1	Mills, Nicholas	1
1	Miyamoto Masaya	1	Miyamoto Masaya	1
1	Miyamoto Masaya	1	Miyamoto, Shinya	1
1	Miyamoto Masaya	1	Okamoto, Masaru	1
1	Miyamoto Masaya	1	Sato, Tatsuaki	1
1	Miyamoto Masaya	1	Takamatsu, Yoshinari	1
1	Miyamoto Masaya	1	Toyohara Naomi	1
1	Miyamoto Masaya	1	Toyohara, Masumitsu	1
1	Miyamoto, Shinya	1	Miyamoto Masaya	1
1	Miyamoto, Shinya	1	Miyamoto, Shinya	1
1	Miyamoto, Shinya	1	Okamoto, Masaru	1
1	Miyamoto, Shinya	1	Sato, Tatsuaki	1
1	Miyamoto, Shinya	1	Takamatsu, Yoshinari	1
1	Miyamoto, Shinya	1	Toyohara Naomi	1
1	Miyamoto, Shinya	1	Toyohara, Masumitsu	1
1	Murray, Katherine, A.	1	Murray, Katherine, A.	1
1	Murray, Katherine, A.	1	Murray, Kenneth, D.	1
1	Murray, Kenneth, D.	1	Murray, Katherine, A.	1
1	Murray, Kenneth, D.	1	Murray, Kenneth, D.	1
2	Myhrvold, Nathan, P.	2	Chan, Alistair, K.	2
2	Myhrvold, Nathan, P.	1	Bowers, Jeffrey, A.	1
2	Myhrvold, Nathan, P.	1	Caldeira, Kenneth, G.	1
2	Myhrvold, Nathan, P.	2	Tegreene, Clarence, T.	2
2	Myhrvold, Nathan, P.	1	Gates, William	1
2	Myhrvold, Nathan, P.	2	Hyde, Roderick, A.	2
2	Myhrvold, Nathan, P.	1	Ishikawa, Muriel, Y.	1
2	Myhrvold, Nathan, P.	1	Latham, John	1
2	Myhrvold, Nathan, P.	1	Kare, Jordin, T.	1
2	Myhrvold, Nathan, P.	2	Wood, Lowell, L.	2
2	Myhrvold, Nathan, P.	2	Myhrvold, Nathan, P.	2
2	Myhrvold, Nathan, P.	1	Salter, Stephen, H.	1
2	Myhrvold, Nathan, P.	1	Wood, Victoria Y. H.	1
2	Myhrvold, Nathan, P.	1	Wattenburg, Willard, H.	1
1	Nakagawa, Takeo	1	Nakagawa, Takeo	1
1	Narayanamurthy, Ramachandran	1	Narayanamurthy, Ramachandran	1
1	Neff, Ryan	1	Neff, Ryan	1
1	Nichols, Brandon	1	Nichols, Brandon	1
1	Nomura Ryutaro	1	Nomura Ryutaro	1
1	O ' Brien, Thomas C.	1	Howard, Edward, G., Jr.	1
1	O ' Brien, Thomas C.	1	O ' Brien, Thomas C.	1
1	Okamoto, Masaru	1	Miyamoto Masaya	1
1	Okamoto, Masaru	1	Miyamoto, Shinya	1
1	Okamoto, Masaru	1	Okamoto, Masaru	1
1	Okamoto, Masaru	1	Sato, Tatsuaki	1
1	Okamoto, Masaru	1	Takamatsu, Yoshinari	1
1	Okamoto, Masaru	1	Toyohara Naomi	1
1	Okamoto, Masaru	1	Toyohara, Masumitsu	1
1	Oki Yasushi	1	Oki Yasushi	1
1	Olah, George, A.	1	Goepert, Alain	1
1	Olah, George, A.	1	Meth, Sergio	1
1	Olah, George, A.	1	Olah, George, A.	1
1	Olah, George, A.	1	Prakash, G. K. Surya	1
2	Osamu, Arai	1	Jun, Suzuki	1
2	Osamu, Arai	1	Katsuyoshi, Tatenuma	1
2	Osamu, Arai	1	Kiyoko, Kurosawa	1
2	Osamu, Arai	1	Kosuke, Yoshida	1
2	Osamu, Arai	2	Osamu, Arai	2
2	Osamu, Arai	1	Tadenuma Katsuyoshi	1
2	Ouchi Kazuyuki	1	Kobayashi Katsuya	1
2	Ouchi Kazuyuki	2	Ouchi Kazuyuki	2
1	Palti, Yoram	1	Palti, Yoram	1
1	Peiffer, Stefan	1	Clauser, Christoph	1
1	Peiffer, Stefan	1	Peiffer, Stefan	1
1	Peiffer, Stefan	1	Stanjek, Helge	1
2	Peters, Eddy	3	Ginster, Ursula	1
2	Peters, Eddy	1	Kuenster, U	1
2	Peters, Eddy	12	Lackner, Klaus, S.	1
2	Peters, Eddy	2	Peters, Eddy	2
2	Peters, Eddy	1	Right, B	1
2	Peters, Eddy	1	Wallen, Matt	1
2	Peters, Eddy	1	Warren, M	1
2	Peters, Eddy	1	Whright, Allen B.	1
2	Peters, Eddy	1	Winsness, David, J.	1
2	Peters, Eddy	9	Wright Allen B.	2
2	Peters, Eddy	1	Wright, Burton	1
1	Phillips, Wayne	1	Barofsky, Andrew	1
1	Phillips, Wayne	1	Longo, Paul	1
1	Phillips, Wayne	1	Phillips, Wayne	1
1	Phillips, Wayne	1	Tawil, Jack Joseph	1
1	Polak, Robert, B.	1	Polak, Robert, B.	1
1	Polak, Robert, B.	1	Steinberg, Meyer	1
1	Prakash, G. K. Surya	1	Goepert, Alain	1
1	Prakash, G. K. Surya	1	Meth, Sergio	1
1	Prakash, G. K. Surya	1	Olah, George, A.	1
1	Prakash, G. K. Surya	1	Prakash, G. K. Surya	1
1	Puckett, Alexander M.	1	Puckett, Alexander M.	1
1	Ridgway, Stuart L.	1	Ridgway, Stuart L.	1
1	Right, B	3	Ginster, Ursula	1
1	Right, B	1	Kuenster, U	1
1	Right, B	12	Lackner, Klaus, S.	1
1	Right, B	2	Peters, Eddy	1
1	Right, B	1	Right, B	1
1	Right, B	1	Wallen, Matt	1
1	Right, B	1	Warren, M	1
1	Right, B	1	Winsness, David, J.	1
1	Right, B	9	Wright Allen B.	1
1	Right, B	1	Wright, Burton	1
1	Ritchie, Jane Anne	2	Heidel, Kenton	1
1	Ritchie, Jane Anne	1	Henderson, Matthew Alex	1
1	Ritchie, Jane Anne	1	Kainth, Arvinder Pal Singh	1
1	Ritchie, Jane Anne	2	Keith, David	1
1	Ritchie, Jane Anne	1	Ritchie, Jane Anne	1
1	Roberts, David, A.	1	Roberts, David, A.	1
1	Robinson, Nicholas Paul	1	Robinson, Nicholas Paul	1
1	Rodewald, Paul G.	1	Rodewald, Paul G.	1
2	Rodgers, William	3	Jones, Ian S	2
2	Rodgers, William	1	Gunaratnam, Michael Kassipillai	1
2	Rodgers, William	1	Judd, Bruce, Joseph	1
2	Rodgers, William	2	Rodgers, William	2
2	Rodgers, William	1	Wheen, Robert, John	1
2	Rodgers, William	1	Young, Helen Elizabeth	1
1	Saiki, Masamichi	1	Aota, Toru	1
1	Saiki, Masamichi	1	Hirose Kiichi	1
1	Saiki, Masamichi	1	Hirose, Norikazu	1
1	Saiki, Masamichi	1	Horikawa, Keiko	1
1	Saiki, Masamichi	1	Kitao Shuji	1
1	Saiki, Masamichi	1	Saiki, Masamichi	1
1	Saiki, Masamichi	1	Sakinou Yasunori	1
1	Saiki, Masamichi	1	Sennou, Yasunori	1
1	Saiki, Masamichi	1	Watanuki Hiroshi	1
1	Saiki, Masamichi	1	Watanuki, Akira	1
1	Saito Yoshiaki	1	Saito Yoshiaki	1
1	Sakinou Yasunori	1	Aota, Toru	1
1	Sakinou Yasunori	1	Hirose Kiichi	1
1	Sakinou Yasunori	1	Hirose, Norikazu	1
1	Sakinou Yasunori	1	Horikawa, Keiko	1
1	Sakinou Yasunori	1	Kitao Shuji	1
1	Sakinou Yasunori	1	Saiki, Masamichi	1
1	Sakinou Yasunori	1	Sakinou Yasunori	1
1	Sakinou Yasunori	1	Sennou, Yasunori	1
1	Sakinou Yasunori	1	Watanuki Hiroshi	1
1	Sakinou Yasunori	1	Watanuki, Akira	1
1	Salter, Stephen, H.	2	Chan, Alistair, K.	1
1	Salter, Stephen, H.	1	Bowers, Jeffrey, A.	1
1	Salter, Stephen, H.	1	Caldeira, Kenneth, G.	1
1	Salter, Stephen, H.	2	Tegreene, Clarence, T.	1
1	Salter, Stephen, H.	1	Gates, William	1
1	Salter, Stephen, H.	2	Hyde, Roderick, A.	1
1	Salter, Stephen, H.	1	Ishikawa, Muriel, Y.	1
1	Salter, Stephen, H.	1	Latham, John	1
1	Salter, Stephen, H.	1	Kare, Jordin, T.	1
1	Salter, Stephen, H.	2	Wood, Lowell, L.	1
1	Salter, Stephen, H.	2	Myhrvold, Nathan, P.	1
1	Salter, Stephen, H.	1	Salter, Stephen, H.	1
1	Salter, Stephen, H.	1	Wood, Victoria Y. H.	1
1	Salter, Stephen, H.	1	Wattenburg, Willard, H.	1
1	Sasaki Yoshiaki	1	Sasaki Yoshiaki	1
1	Sasaki Yoshiaki	1	Shinoda Yoshiharu	1
1	Sato, Tatsuaki	1	Miyamoto Masaya	1
1	Sato, Tatsuaki	1	Miyamoto, Shinya	1
1	Sato, Tatsuaki	1	Okamoto, Masaru	1
1	Sato, Tatsuaki	1	Sato, Tatsuaki	1
1	Sato, Tatsuaki	1	Takamatsu, Yoshinari	1
1	Sato, Tatsuaki	1	Toyohara Naomi	1
1	Sato, Tatsuaki	1	Toyohara, Masumitsu	1
1	Schrag, Daniel, Paul	1	Aziz, Michael, J.	1
1	Schrag, Daniel, Paul	1	House, Christopher, H.	1
1	Schrag, Daniel, Paul	1	House, Kurt, Z.	1
1	Schrag, Daniel, Paul	1	Schrag, Daniel, Paul	1
1	Sennou, Yasunori	1	Aota, Toru	1
1	Sennou, Yasunori	1	Hirose Kiichi	1
1	Sennou, Yasunori	1	Hirose, Norikazu	1
1	Sennou, Yasunori	1	Horikawa, Keiko	1
1	Sennou, Yasunori	1	Kitao Shuji	1
1	Sennou, Yasunori	1	Saiki, Masamichi	1
1	Sennou, Yasunori	1	Sakinou Yasunori	1
1	Sennou, Yasunori	1	Sennou, Yasunori	1
1	Sennou, Yasunori	1	Watanuki Hiroshi	1
1	Sennou, Yasunori	1	Watanuki, Akira	1
1	Shih, I Fu	1	Chang, David B.	1
1	Shih, I Fu	1	Shih, I Fu	1
1	Shinoda Yoshiharu	1	Sasaki Yoshiaki	1
1	Shinoda Yoshiharu	1	Shinoda Yoshiharu	1
1	Siemens Ag	1	Kuhl, Dieter	1
1	Siemens Ag	1	Siemens Ag	1
1	Smyth, Timothy, James	1	Allen, Julian, Icarus	1
1	Smyth, Timothy, James	1	Smyth, Timothy, James	1
1	Smyth, Timothy, James	1	Somerfield, Paul, John	1
1	Somerfield, Paul, John	1	Allen, Julian, Icarus	1
1	Somerfield, Paul, John	1	Smyth, Timothy, James	1
1	Somerfield, Paul, John	1	Somerfield, Paul, John	1
1	Stanjek, Helge	1	Clauser, Christoph	1
1	Stanjek, Helge	1	Peiffer, Stefan	1
1	Stanjek, Helge	1	Stanjek, Helge	1
1	Steinberg, Meyer	1	Polak, Robert, B.	1
1	Steinberg, Meyer	1	Steinberg, Meyer	1
1	Suzuki Toshiyasu	1	Suzuki Toshiyasu	1
1	Tadenuma Katsuyoshi	2	Osamu, Arai	1
1	Tadenuma Katsuyoshi	1	Tadenuma Katsuyoshi	1
1	Taguchi Shinichiro	1	Taguchi Shinichiro	1
1	Taira Keisuke	1	Ishikawa Masamichi	1
1	Taira Keisuke	1	Maruyama Shigenao	1
1	Taira Keisuke	1	Taira Keisuke	1
1	Takamatsu, Yoshinari	1	Miyamoto Masaya	1
1	Takamatsu, Yoshinari	1	Miyamoto, Shinya	1
1	Takamatsu, Yoshinari	1	Okamoto, Masaru	1
1	Takamatsu, Yoshinari	1	Sato, Tatsuaki	1
1	Takamatsu, Yoshinari	1	Takamatsu, Yoshinari	1
1	Takamatsu, Yoshinari	1	Toyohara Naomi	1
1	Takamatsu, Yoshinari	1	Toyohara, Masumitsu	1
1	Tawil, Jack Joseph	1	Barofsky, Andrew	1
1	Tawil, Jack Joseph	1	Longo, Paul	1
1	Tawil, Jack Joseph	1	Phillips, Wayne	1
1	Tawil, Jack Joseph	1	Tawil, Jack Joseph	1
1	Thompson, Morgan	1	Thompson, Morgan	1
1	Thompson, Morgan	1	Vanderhye, Robert, A.	1
1	Tomikawa, Fumio	1	Iijima, Masaki	1
1	Tomikawa, Fumio	1	Tomikawa, Fumio	1
1	Toyohara Naomi	1	Miyamoto Masaya	1
1	Toyohara Naomi	1	Miyamoto, Shinya	1
1	Toyohara Naomi	1	Okamoto, Masaru	1
1	Toyohara Naomi	1	Sato, Tatsuaki	1
1	Toyohara Naomi	1	Takamatsu, Yoshinari	1
1	Toyohara Naomi	1	Toyohara Naomi	1
1	Toyohara Naomi	1	Toyohara, Masumitsu	1
1	Toyohara, Masumitsu	1	Miyamoto Masaya	1
1	Toyohara, Masumitsu	1	Miyamoto, Shinya	1
1	Toyohara, Masumitsu	1	Okamoto, Masaru	1
1	Toyohara, Masumitsu	1	Sato, Tatsuaki	1
1	Toyohara, Masumitsu	1	Takamatsu, Yoshinari	1
1	Toyohara, Masumitsu	1	Toyohara Naomi	1
1	Toyohara, Masumitsu	1	Toyohara, Masumitsu	1
1	Tsuneda, Ko	1	Tsuneda, Ko	1
1	Tulino, Rosario, Rocco	1	Letizia, Santino	1
1	Tulino, Rosario, Rocco	1	Tulino, Rosario, Rocco	1
1	Tulloch, Rory Mccrea	1	Allan, Victor Laing	1
1	Tulloch, Rory Mccrea	1	Cooper, Jeremy Bernard	1
1	Tulloch, Rory Mccrea	1	Tulloch, Rory Mccrea	1
1	Uram, Herbert	1	Uram, Herbert	1
1	Vanderhye, Robert, A.	1	Thompson, Morgan	1
1	Vanderhye, Robert, A.	1	Vanderhye, Robert, A.	1
1	Wood, Victoria Y. H.	2	Chan, Alistair, K.	1
1	Wood, Victoria Y. H.	1	Bowers, Jeffrey, A.	1
1	Wood, Victoria Y. H.	1	Caldeira, Kenneth, G.	1
1	Wood, Victoria Y. H.	2	Tegreene, Clarence, T.	1
1	Wood, Victoria Y. H.	1	Gates, William	1
1	Wood, Victoria Y. H.	2	Hyde, Roderick, A.	1
1	Wood, Victoria Y. H.	1	Ishikawa, Muriel, Y.	1
1	Wood, Victoria Y. H.	1	Latham, John	1
1	Wood, Victoria Y. H.	1	Kare, Jordin, T.	1
1	Wood, Victoria Y. H.	2	Wood, Lowell, L.	1
1	Wood, Victoria Y. H.	2	Myhrvold, Nathan, P.	1
1	Wood, Victoria Y. H.	1	Salter, Stephen, H.	1
1	Wood, Victoria Y. H.	1	Wood, Victoria Y. H.	1
1	Wood, Victoria Y. H.	1	Wattenburg, Willard, H.	1
1	Vondracek, David	1	Vondracek, David	1
1	Wakefield, Stephen Roger	1	Wakefield, Stephen Roger	1
2	Wallace, Richard A.	2	Wallace, Richard A.	2
1	Wallen, Matt	3	Ginster, Ursula	1
1	Wallen, Matt	1	Kuenster, U	1
1	Wallen, Matt	12	Lackner, Klaus, S.	1
1	Wallen, Matt	2	Peters, Eddy	1
1	Wallen, Matt	1	Right, B	1
1	Wallen, Matt	1	Wallen, Matt	1
1	Wallen, Matt	1	Warren, M	1
1	Wallen, Matt	1	Winsness, David, J.	1
1	Wallen, Matt	9	Wright Allen B.	1
1	Wallen, Matt	1	Wright, Burton	1
1	Warren, M	3	Ginster, Ursula	1
1	Warren, M	1	Kuenster, U	1
1	Warren, M	12	Lackner, Klaus, S.	1
1	Warren, M	2	Peters, Eddy	1
1	Warren, M	1	Right, B	1
1	Warren, M	1	Wallen, Matt	1
1	Warren, M	1	Warren, M	1
1	Warren, M	1	Winsness, David, J.	1
1	Warren, M	9	Wright Allen B.	1
1	Warren, M	1	Wright, Burton	1
1	Watanuki Hiroshi	1	Aota, Toru	1
1	Watanuki Hiroshi	1	Hirose Kiichi	1
1	Watanuki Hiroshi	1	Hirose, Norikazu	1
1	Watanuki Hiroshi	1	Horikawa, Keiko	1
1	Watanuki Hiroshi	1	Kitao Shuji	1
1	Watanuki Hiroshi	1	Saiki, Masamichi	1
1	Watanuki Hiroshi	1	Sakinou Yasunori	1
1	Watanuki Hiroshi	1	Sennou, Yasunori	1
1	Watanuki Hiroshi	1	Watanuki Hiroshi	1
1	Watanuki Hiroshi	1	Watanuki, Akira	1
1	Watanuki, Akira	1	Aota, Toru	1
1	Watanuki, Akira	1	Hirose Kiichi	1
1	Watanuki, Akira	1	Hirose, Norikazu	1
1	Watanuki, Akira	1	Horikawa, Keiko	1
1	Watanuki, Akira	1	Kitao Shuji	1
1	Watanuki, Akira	1	Saiki, Masamichi	1
1	Watanuki, Akira	1	Sakinou Yasunori	1
1	Watanuki, Akira	1	Sennou, Yasunori	1
1	Watanuki, Akira	1	Watanuki Hiroshi	1
1	Watanuki, Akira	1	Watanuki, Akira	1
1	Wattenburg, Willard, H.	2	Chan, Alistair, K.	1
1	Wattenburg, Willard, H.	1	Bowers, Jeffrey, A.	1
1	Wattenburg, Willard, H.	1	Caldeira, Kenneth, G.	1
1	Wattenburg, Willard, H.	2	Tegreene, Clarence, T.	1
1	Wattenburg, Willard, H.	1	Gates, William	1
1	Wattenburg, Willard, H.	2	Hyde, Roderick, A.	1
1	Wattenburg, Willard, H.	1	Ishikawa, Muriel, Y.	1
1	Wattenburg, Willard, H.	1	Latham, John	1
1	Wattenburg, Willard, H.	1	Kare, Jordin, T.	1
1	Wattenburg, Willard, H.	2	Wood, Lowell, L.	1
1	Wattenburg, Willard, H.	2	Myhrvold, Nathan, P.	1
1	Wattenburg, Willard, H.	1	Salter, Stephen, H.	1
1	Wattenburg, Willard, H.	1	Wood, Victoria Y. H.	1
1	Wattenburg, Willard, H.	1	Wattenburg, Willard, H.	1
1	Wei Z	1	Wei Z	1
1	Wheen, Robert, John	3	Jones, Ian S	1
1	Wheen, Robert, John	1	Judd, Bruce, Joseph	1
1	Wheen, Robert, John	2	Rodgers, William	1
1	Wheen, Robert, John	1	Wheen, Robert, John	1
1	Whright, Allen B.	2	Peters, Eddy	1
1	Whright, Allen B.	1	Whright, Allen B.	1
1	Whright, Allen B.	9	Wright Allen B.	1
1	Wilson, Robert Charles	1	Wilson, Robert Charles	1
1	Winarski, Tyson York	1	Winarski, Tyson York	1
1	Winsness, David, J.	3	Ginster, Ursula	1
1	Winsness, David, J.	1	Kuenster, U	1
1	Winsness, David, J.	12	Lackner, Klaus, S.	1
1	Winsness, David, J.	2	Peters, Eddy	1
1	Winsness, David, J.	1	Right, B	1
1	Winsness, David, J.	1	Wallen, Matt	1
1	Winsness, David, J.	1	Warren, M	1
1	Winsness, David, J.	1	Winsness, David, J.	1
1	Winsness, David, J.	9	Wright Allen B.	1
1	Winsness, David, J.	1	Wright, Burton	1
9	Wright Allen B.	1	Catterson, Tymothy	1
9	Wright Allen B.	3	Ginster, Ursula	3
9	Wright Allen B.	1	Grimm, George	1
9	Wright Allen B.	2	Ishikawa, Ryuhei	2
9	Wright Allen B.	1	Kuenster, U	1
9	Wright Allen B.	12	Lackner, Klaus, S.	8
9	Wright Allen B.	1	Leon-Guerrero, Ed	1
9	Wright Allen B.	3	Liu, Ping	1
9	Wright Allen B.	1	Madison, Karl	1
9	Wright Allen B.	1	Malcomson, Mark	1
9	Wright Allen B.	2	Peters, Eddy	2
9	Wright Allen B.	1	Right, B	1
9	Wright Allen B.	1	Wallen, Matt	1
9	Wright Allen B.	1	Warren, M	1
9	Wright Allen B.	1	Whright, Allen B.	1
9	Wright Allen B.	1	Winsness, David, J.	1
9	Wright Allen B.	9	Wright Allen B.	9
9	Wright Allen B.	1	Wright, Burton	1
1	Wright, Burton	3	Ginster, Ursula	1
1	Wright, Burton	1	Kuenster, U	1
1	Wright, Burton	12	Lackner, Klaus, S.	1
1	Wright, Burton	2	Peters, Eddy	1
1	Wright, Burton	1	Right, B	1
1	Wright, Burton	1	Wallen, Matt	1
1	Wright, Burton	1	Warren, M	1
1	Wright, Burton	1	Winsness, David, J.	1
1	Wright, Burton	9	Wright Allen B.	1
1	Wright, Burton	1	Wright, Burton	1
1	Wright, Douglass, B.	1	Wright, Douglass, B.	1
1	Wu, Weimin	1	Wu, Weimin	1
1	Yin, Bai-Ting	1	Kong, Xiang-Fei	1
1	Yin, Bai-Ting	1	Li, Feng E	1
1	Yin, Bai-Ting	1	Yin, Bai-Ting	1
1	Yin, Bai-Ting	1	Yin, Bai-Yang	1
1	Yin, Bai-Ting	1	Yin, Boyang	1
1	Yin, Bai-Ting	1	Yin, Xue-Jun	1
1	Yin, Bai-Ting	1	Yin, Xuejun	1
1	Yin, Bai-Yang	1	Kong, Xiang-Fei	1
1	Yin, Bai-Yang	1	Li, Feng E	1
1	Yin, Bai-Yang	1	Yin, Bai-Ting	1
1	Yin, Bai-Yang	1	Yin, Bai-Yang	1
1	Yin, Bai-Yang	1	Yin, Boyang	1
1	Yin, Bai-Yang	1	Yin, Xue-Jun	1
1	Yin, Bai-Yang	1	Yin, Xuejun	1
1	Yin, Boyang	1	Kong, Xiang-Fei	1
1	Yin, Boyang	1	Li, Feng E	1
1	Yin, Boyang	1	Yin, Bai-Ting	1
1	Yin, Boyang	1	Yin, Bai-Yang	1
1	Yin, Boyang	1	Yin, Boyang	1
1	Yin, Boyang	1	Yin, Xue-Jun	1
1	Yin, Boyang	1	Yin, Xuejun	1
1	Yin, Xue-Jun	1	Kong, Xiang-Fei	1
1	Yin, Xue-Jun	1	Li, Feng E	1
1	Yin, Xue-Jun	1	Yin, Bai-Ting	1
1	Yin, Xue-Jun	1	Yin, Bai-Yang	1
1	Yin, Xue-Jun	1	Yin, Boyang	1
1	Yin, Xue-Jun	1	Yin, Xue-Jun	1
1	Yin, Xue-Jun	1	Yin, Xuejun	1
1	Yin, Xuejun	1	Kong, Xiang-Fei	1
1	Yin, Xuejun	1	Li, Feng E	1
1	Yin, Xuejun	1	Yin, Bai-Ting	1
1	Yin, Xuejun	1	Yin, Bai-Yang	1
1	Yin, Xuejun	1	Yin, Boyang	1
1	Yin, Xuejun	1	Yin, Xue-Jun	1
1	Yin, Xuejun	1	Yin, Xuejun	1
1	Young, Helen Elizabeth	3	Jones, Ian S	1
1	Young, Helen Elizabeth	1	Gunaratnam, Michael Kassipillai	1
1	Young, Helen Elizabeth	2	Rodgers, William	1
1	Young, Helen Elizabeth	1	Young, Helen Elizabeth	1
1	Zaromb, Solomon	1	Zaromb, Solomon	1
1	Zeman, Frank, S.	1	Grimes, Patrick	1
1	Zeman, Frank, S.	1	Krevor, Samuel, C.	1
1	Zeman, Frank, S.	12	Lackner, Klaus, S.	1
1	Zeman, Frank, S.	1	Zeman, Frank, S.	1
1	Zeng, Ning	1	Zeng, Ning	1
1	Zhang, Shi-Jun	1	Zhang, Shi-Jun	1

## Sheet: Table 2. Patent Applicants
Patent Assignees	Patent Families	Patent Family Members	Rank
GLOBAL RES TECHNOLOGIES LLC	13	180	1
KILIMANJARO ENERGY INC	8	159	2
GREENSEA VENTURE INC	1	46	3
CANTRELL WINSNESS TECHNOLOGIES LLC	1	44	4
GS CLEANTECH CORP	1	44	4
INVENTION SCI FUND I LLC	2	39	5
SEARETE LLC	2	39	5
LIQUID ROBOTICS INC	1	34	6
UNIV COLUMBIA NEW YORK	3	33	7
UNIV LELAND STANFORD JUNIOR	1	32	8
DAVIDSON TECHNOLOGY LTD	1	21	9
MITSUBISHI JUKOGYO KK	3	20	10
MITSUBISHI HEAVY IND CO LTD	2	19	11
ALCAN TECHNOLOGY & MANAGEMENT AG	1	18	12
ALSUISSE TECHNOLOGY & MANAGEMENT AG	1	18	12
ALUSUISSE-LONZA SERVICES LTD	1	18	12
DU PONT DE NEMOURS & CO E I	1	17	13
GEOLINK UK LTD	1	17	13
HARVARD COLLEGE	1	17	13
PENN STATE RES FOUND	1	17	13
SONDEX AS	1	17	13
GEOPHYSICAL ENG CO	2	14	14
UNIV PRINCETON	1	13	15
UNIV SOUTHERN CALIFORNIA	1	13	15
OCEAN NOURISHMENT CORP PTY LTD	2	12	16
CARBON ENG LP	2	11	17
NEW SKY ENERGY INC	1	11	17
UNITED TECHNOLOGIES CORP	1	10	18
1446881 ALBERTA LTD	1	8
FUDO KENSETSU KK	1	8
NIPPON TETRAPOD CO LTD	1	8
PLYMOUTH MARINE LAB	1	8
SIEMENS AG	1	8
TETRA CO LTD	1	8
TOYO GLASS CO LTD	1	8
MEIDENSHA CO LTD	1	7
COALWAY LLC	1	5
COAWAY LLC	1	5
ISE KOGYO KK	1	5
TUNER HOLDINGS KK	1	5
AIR PROD & CHEM INC	1	4
PROJECT WINDFALL	1	4
NAKASHIMA PROPELLER KK	2	3
EARTH OCEAN & SPACE PTY LTD	1	3
EGG FACTORY LLC	1	3
ENVIRONMENTAL RES & DEV PTY LTD	1	3
KOREA AEROSPACE RES INST	1	3
PVT SOLAR INC	1	3					3
TOSHIBA ENG KK	1	3
TOSHIBA KK	1	3
TOSHIBA PLANT KENSETSU KK	1	3
HITACHI METALS LTD	1	2
MORGAN GROUP LLC	1	2
SERVIRAD AVV	1	2
UNIV NIIGATA	1	2
AEROSPATIA LLC	1	1
CALIFORNIA INST OF TECHNOLOGY	1	1
HUGHES AIRCRAFT CO	1	1
KAKEN KK	1	1
MITSUBISHI SOGO KENKYUSHO KK	1	1
MOBIL OIL CORP	1	1
NIKON CORP	1	1
R & D ASSOC	1	1
SUMITOMO HEAVY IND LTD	1	1
TAGUCHI ENTERPRISE KK	1	1
TAIYO KOGYO KK	1	1
US DEPT ENERGY	1	1
ZH SHIP & OCEAN ZAIDAN	1	1

[truncated: 8 more sheets: Fig 6. Comparison B&S, Patent CPC Codes, Patent Families, Patent Family Members, Original Raw Patent Data, Raw 6 Module Patents, Keyword&Phrases Core Dataset, Keyword&Phrases SRM]
